# Supplementary material for: Comprehensive analysis of PLOD family members in low-grade gliomas using bioinformatics methods
Source: PLoS One. 2021 Jan 27;16(1):e0246097. doi: 10.1371/journal.pone.0246097 (PMC7840023; doi:10.1371/journal.pone.0246097)
Supplement: S1 File — (ZIP) [file pone.0246097.s001.zip]

Archive with 16 entries (13 files):
- Supplement 1/
- Supplement 1/Supplement  for GeneMINIA network/
- Supplement 1/Supplement  for GeneMINIA network/genemania-functions.txt
- Supplement 1/Supplement  for GeneMINIA network/genemania-genes.txt
- Supplement 1/Supplement  for GeneMINIA network/genemania-interactions.txt
- Supplement 1/Supplement  for GeneMINIA network/genemania-network.txt
- Supplement 1/Supplement  for GeneMINIA network/genemania-networks.txt
- Supplement 1/Supplement  for GeneMINIA network/genemania-parameters.json
- Supplement 1/Supplement  for GeneMINIA network/genemania-parameters.txt
- Supplement 1/Supplement  for GeneMINIA network/genemania-report.pdf
- Supplement 1/Supplement  for Transcription factor-miRNA coregulatory network/
- Supplement 1/Supplement  for Transcription factor-miRNA coregulatory network/subnetwork1.sif
- Supplement 1/Supplement  for Transcription factor-miRNA coregulatory network/subnetwork1_Label.NA
- Supplement 1/Supplement  for Transcription factor-miRNA coregulatory network/subnetwork1_Types.NA
- Supplement 1/Supplement  for Transcription factor-miRNA coregulatory network/subnetwork1_abundance.NA
- Supplement 1/Supplement  for Transcription factor-miRNA coregulatory network/subnetwork1_name.NA
