# Supplementary material for: Comprehensive analysis of PLOD family members in low-grade gliomas using bioinformatics methods
Source: PLoS One. 2021 Jan 27;16(1):e0246097. doi: 10.1371/journal.pone.0246097 (PMC7840023; doi:10.1371/journal.pone.0246097)
Supplement: S1 File — (ZIP) [file pone.0246097.s001.zip › Supplement 1/Supplement for GeneMINIA network/genemania-functions.txt]

Function	FDR	Genes in network	Genes in genome
extracellular matrix organization	0.008512628785053761	6	292
extracellular structure organization	0.008512628785053761	6	293
oxidoreductase activity, acting on paired donors, with incorporation or reduction of molecular oxygen	0.017119285931871536	4	84
oxidoreductase activity, acting on paired donors, with incorporation or reduction of molecular oxygen, 2-oxoglutarate as one donor, and incorporation of one atom each of oxygen into both donors	0.01770568780331949	3	26
response to hypoxia	0.03037331122909004	4	116
response to oxygen levels	0.03037331122909004	4	120
response to decreased oxygen levels	0.03037331122909004	4	118
dioxygenase activity	0.04761774457994596	3	45
endoplasmic reticulum lumen	0.8839078973883202	3	142
intracellular estrogen receptor signaling pathway	0.8839078973883202	2	31
