# Supplementary material for: Comprehensive analysis of PLOD family members in low-grade gliomas using bioinformatics methods
Source: PLoS One. 2021 Jan 27;16(1):e0246097. doi: 10.1371/journal.pone.0246097 (PMC7840023; doi:10.1371/journal.pone.0246097)
Supplement: S1 File — (ZIP) [file pone.0246097.s001.zip › Supplement 1/Supplement for GeneMINIA network/genemania-genes.txt]

Symbol	Description	Score	Functions	Links
PLOD3		0.8758241897788233	extracellular matrix organization, extracellular structure organization	http://www.ncbi.nlm.nih.gov/sites/entrez?db=gene&cmd=search&term=8985
PLOD2		0.87399478720679	extracellular matrix organization, extracellular structure organization, response to decreased oxygen levels, response to hypoxia, response to oxygen levels	http://www.ncbi.nlm.nih.gov/sites/entrez?db=gene&cmd=search&term=5352
PLOD1		0.8701041884691416	extracellular matrix organization, extracellular structure organization, response to decreased oxygen levels, response to hypoxia, response to oxygen levels	http://www.ncbi.nlm.nih.gov/sites/entrez?db=gene&cmd=search&term=5351
COLGALT1		0.0037138449044416544	endoplasmic reticulum lumen, extracellular matrix organization, extracellular structure organization	http://www.ncbi.nlm.nih.gov/sites/entrez?db=gene&cmd=search&term=79709
GEMIN5		0.0034329615758925125		http://www.ncbi.nlm.nih.gov/sites/entrez?db=gene&cmd=search&term=25929
CDCA3		0.0029335188195426243		http://www.ncbi.nlm.nih.gov/sites/entrez?db=gene&cmd=search&term=83461
P4HA1		0.0027399954797151516		http://www.ncbi.nlm.nih.gov/sites/entrez?db=gene&cmd=search&term=5033
FAM107B		0.002118907368438394		http://www.ncbi.nlm.nih.gov/sites/entrez?db=gene&cmd=search&term=83641
HNRNPA1		0.0016016646592598716		http://www.ncbi.nlm.nih.gov/sites/entrez?db=gene&cmd=search&term=3178
ANXA2		0.001402773833606541		http://www.ncbi.nlm.nih.gov/sites/entrez?db=gene&cmd=search&term=302
RNF123		0.0013949473458975126		http://www.ncbi.nlm.nih.gov/sites/entrez?db=gene&cmd=search&term=63891
POR		0.0013945363245174702	oxidoreductase activity, acting on paired donors, with incorporation or reduction of molecular oxygen	http://www.ncbi.nlm.nih.gov/sites/entrez?db=gene&cmd=search&term=100616270
NCDN		0.0013899154869608243		http://www.ncbi.nlm.nih.gov/sites/entrez?db=gene&cmd=search&term=23154
EGLN3		0.001135324586585107	dioxygenase activity, oxidoreductase activity, acting on paired donors, with incorporation or reduction of molecular oxygen, oxidoreductase activity, acting on paired donors, with incorporation or reduction of molecular oxygen, 2-oxoglutarate as one donor, and incorporation of one atom each of oxygen into both donors, response to decreased oxygen levels, response to hypoxia, response to oxygen le…	http://www.ncbi.nlm.nih.gov/sites/entrez?db=gene&cmd=search&term=112399
HNRNPH2		0.0011119899875880468		http://www.ncbi.nlm.nih.gov/sites/entrez?db=gene&cmd=search&term=3188
P4HA2		0.0009882273291415555		http://www.ncbi.nlm.nih.gov/sites/entrez?db=gene&cmd=search&term=8974
CALU		0.0009714932551401767		http://www.ncbi.nlm.nih.gov/sites/entrez?db=gene&cmd=search&term=813
P3H1		0.0009152427717821765	dioxygenase activity, endoplasmic reticulum lumen, extracellular matrix organization, extracellular structure organization, oxidoreductase activity, acting on paired donors, with incorporation or reduction of molecular oxygen, oxidoreductase activity, acting on paired donors, with incorporation or reduction of molecular oxygen, 2-oxoglutarate as one donor, and incorporation of one atom each of ox…	http://www.ncbi.nlm.nih.gov/sites/entrez?db=gene&cmd=search&term=64175
P3H3		0.0008044155368457373	endoplasmic reticulum lumen, extracellular matrix organization, extracellular structure organization	http://www.ncbi.nlm.nih.gov/sites/entrez?db=gene&cmd=search&term=10536
OGFOD3		0.0007766672179105871		http://www.ncbi.nlm.nih.gov/sites/entrez?db=gene&cmd=search&term=79701
EGLN2		0.000771140625095923	dioxygenase activity, intracellular estrogen receptor signaling pathway, oxidoreductase activity, acting on paired donors, with incorporation or reduction of molecular oxygen, oxidoreductase activity, acting on paired donors, with incorporation or reduction of molecular oxygen, 2-oxoglutarate as one donor, and incorporation of one atom each of oxygen into both donors, response to decreased oxygen…	http://www.ncbi.nlm.nih.gov/sites/entrez?db=gene&cmd=search&term=112398
FOXA1		0.0007280698942483399	intracellular estrogen receptor signaling pathway	http://www.ncbi.nlm.nih.gov/sites/entrez?db=gene&cmd=search&term=3169
TGFBI		0.0006768188441800826		http://www.ncbi.nlm.nih.gov/sites/entrez?db=gene&cmd=search&term=7045
