# Supplementary material for: Comprehensive analysis of PLOD family members in low-grade gliomas using bioinformatics methods
Source: PLoS One. 2021 Jan 27;16(1):e0246097. doi: 10.1371/journal.pone.0246097 (PMC7840023; doi:10.1371/journal.pone.0246097)
Supplement: S1 File — (ZIP) [file pone.0246097.s001.zip › Supplement 1/Supplement for GeneMINIA network/genemania-interactions.txt]

Gene 1	Gene 2	Weight	Network group	Network
P4HA1	PLOD2	0.009527358	Co-expression	Ramaswamy-Golub-2001
TGFBI	P4HA2	0.012124275	Co-expression	Ramaswamy-Golub-2001
PLOD1	PLOD3	0.012840251	Co-expression	Wang-Maris-2006
PLOD1	PLOD2	0.009498702	Co-expression	Wang-Maris-2006
P4HA1	PLOD3	0.011387807	Co-expression	Wang-Maris-2006
P4HA1	PLOD2	0.012050754	Co-expression	Wang-Maris-2006
P4HA1	PLOD1	0.012675956	Co-expression	Wang-Maris-2006
CALU	PLOD3	0.010752259	Co-expression	Wang-Maris-2006
CALU	PLOD2	0.010648755	Co-expression	Wang-Maris-2006
CALU	P4HA1	0.011703578	Co-expression	Wang-Maris-2006
TGFBI	PLOD2	0.011187306	Co-expression	Wang-Maris-2006
PLOD1	PLOD3	0.0041592526	Co-expression	Mallon-McKay-2013
PLOD1	PLOD2	0.009902587	Co-expression	Mallon-McKay-2013
COLGALT1	PLOD2	0.00866616	Co-expression	Mallon-McKay-2013
COLGALT1	PLOD1	0.0048880824	Co-expression	Mallon-McKay-2013
ANXA2	FAM107B	0.014307487	Co-expression	Mallon-McKay-2013
P4HA2	PLOD2	0.01681972	Co-expression	Mallon-McKay-2013
P4HA2	PLOD1	0.007579226	Co-expression	Mallon-McKay-2013
P4HA2	P4HA1	0.011914956	Co-expression	Mallon-McKay-2013
CALU	COLGALT1	0.0057258387	Co-expression	Mallon-McKay-2013
P3H1	PLOD2	0.008061725	Co-expression	Mallon-McKay-2013
P3H1	COLGALT1	0.003883478	Co-expression	Mallon-McKay-2013
FOXA1	PLOD2	0.020713378	Co-expression	Mallon-McKay-2013
FOXA1	P4HA2	0.014551058	Co-expression	Mallon-McKay-2013
P4HA1	PLOD2	0.017959302	Co-expression	Bild-Nevins-2006 B
CALU	PLOD3	0.011137048	Co-expression	Bild-Nevins-2006 B
CALU	P4HA1	0.0115157105	Co-expression	Bild-Nevins-2006 B
TGFBI	PLOD1	0.0074184774	Co-expression	Bild-Nevins-2006 B
TGFBI	P4HA1	0.01500009	Co-expression	Bild-Nevins-2006 B
TGFBI	CALU	0.009422507	Co-expression	Bild-Nevins-2006 B
CALU	PLOD3	0.014886178	Co-expression	Burington-Shaughnessy-2008
PLOD1	PLOD2	0.012144376	Co-expression	Dobbin-Giordano-2005
COLGALT1	PLOD1	0.011558721	Co-expression	Dobbin-Giordano-2005
P4HA1	PLOD2	0.01689293	Co-expression	Dobbin-Giordano-2005
P4HA1	PLOD1	0.014387121	Co-expression	Dobbin-Giordano-2005
EGLN3	PLOD2	0.024248175	Co-expression	Dobbin-Giordano-2005
EGLN3	PLOD1	0.014056047	Co-expression	Dobbin-Giordano-2005
EGLN3	P4HA1	0.024868587	Co-expression	Dobbin-Giordano-2005
P3H1	PLOD1	0.010551594	Co-expression	Dobbin-Giordano-2005
P3H1	COLGALT1	0.01101562	Co-expression	Dobbin-Giordano-2005
P3H1	P4HA1	0.015690256	Co-expression	Dobbin-Giordano-2005
P3H3	PLOD1	0.010955911	Co-expression	Dobbin-Giordano-2005
P3H3	COLGALT1	0.011944179	Co-expression	Dobbin-Giordano-2005
P3H3	P3H1	0.0100555755	Co-expression	Dobbin-Giordano-2005
TGFBI	PLOD2	0.019796535	Co-expression	Dobbin-Giordano-2005
TGFBI	PLOD1	0.011381857	Co-expression	Dobbin-Giordano-2005
PLOD1	PLOD3	0.013208235	Co-expression	Bahr-Bowler-2013
CALU	P4HA1	0.010513333	Co-expression	Bahr-Bowler-2013
ANXA2	HNRNPA1	0.019200327	Co-expression	Innocenti-Brown-2011
NCDN	PLOD3	0.0039543677	Co-expression	Innocenti-Brown-2011
NCDN	COLGALT1	0.005871425	Co-expression	Innocenti-Brown-2011
NCDN	GEMIN5	0.005517444	Co-expression	Innocenti-Brown-2011
CALU	PLOD3	0.010856163	Co-expression	Innocenti-Brown-2011
P3H1	PLOD3	0.0071062315	Co-expression	Innocenti-Brown-2011
P3H1	NCDN	0.0044263946	Co-expression	Innocenti-Brown-2011
P3H1	CALU	0.012760587	Co-expression	Innocenti-Brown-2011
TGFBI	PLOD2	0.010021919	Co-expression	Innocenti-Brown-2011
TGFBI	ANXA2	0.021358633	Co-expression	Innocenti-Brown-2011
P4HA1	PLOD2	0.013061737	Co-expression	Rieger-Chu-2004
P4HA1	PLOD1	0.015524486	Co-expression	Rieger-Chu-2004
POR	RNF123	0.0101635335	Co-expression	Noble-Diehl-2008
EGLN3	PLOD2	0.022306006	Co-expression	Noble-Diehl-2008
P3H1	NCDN	0.0077522728	Co-expression	Noble-Diehl-2008
P3H3	P3H1	0.005155509	Co-expression	Noble-Diehl-2008
CALU	P4HA2	0.025183	Co-expression	Roth-Zlotnik-2006
P3H1	PLOD1	0.011273122	Co-expression	Roth-Zlotnik-2006
P3H3	P3H1	0.009696222	Co-expression	Roth-Zlotnik-2006
OGFOD3	P3H1	0.0142954355	Co-expression	Roth-Zlotnik-2006
TGFBI	P4HA2	0.017485503	Co-expression	Roth-Zlotnik-2006
PLOD1	PLOD2	0.014486528	Co-expression	Perou-Botstein-2000
P4HA1	PLOD2	0.011306262	Co-expression	Perou-Botstein-2000
P4HA1	PLOD1	0.013833779	Co-expression	Perou-Botstein-2000
TGFBI	PLOD2	0.008524382	Co-expression	Perou-Botstein-2000
TGFBI	PLOD1	0.009404999	Co-expression	Perou-Botstein-2000
TGFBI	P4HA1	0.011395527	Co-expression	Perou-Botstein-2000
PLOD1	PLOD3	0.004880776	Co-expression	Smirnov-Cheung-2009
P4HA1	PLOD2	0.014999866	Co-expression	Smirnov-Cheung-2009
RNF123	PLOD3	0.004032699	Co-expression	Smirnov-Cheung-2009
NCDN	PLOD3	0.008923339	Co-expression	Smirnov-Cheung-2009
EGLN3	PLOD2	0.0071924925	Co-expression	Smirnov-Cheung-2009
EGLN3	P4HA1	0.0078693805	Co-expression	Smirnov-Cheung-2009
P3H1	PLOD3	0.005269208	Co-expression	Smirnov-Cheung-2009
P3H1	PLOD1	0.01305811	Co-expression	Smirnov-Cheung-2009
P3H1	RNF123	0.013321071	Co-expression	Smirnov-Cheung-2009
PLOD1	PLOD2	0.009009834	Co-expression	Wang-Cheung-2015
NCDN	PLOD3	0.022772174	Co-expression	Wang-Cheung-2015
P3H1	P4HA1	0.0045626867	Co-expression	Wang-Cheung-2015
OGFOD3	P3H3	0.012598518	Co-expression	Wang-Cheung-2015
TGFBI	ANXA2	0.005083728	Co-expression	Wang-Cheung-2015
PLOD1	PLOD2	0.02217554	Co-expression	Chen-Brown-2002
P4HA2	EGLN3	0.013818098	Co-expression	Perou-Botstein-1999
CALU	P4HA2	0.015441938	Co-expression	Perou-Botstein-1999
P3H3	EGLN3	0.012298747	Co-expression	Perou-Botstein-1999
TGFBI	PLOD3	0.0111799035	Co-expression	Perou-Botstein-1999
PLOD1	PLOD3	0.0038312217	Co-expression	Wu-Garvey-2007
PLOD1	PLOD2	0.014386839	Co-localization	Schadt-Shoemaker-2004
CALU	PLOD2	0.013966086	Co-localization	Schadt-Shoemaker-2004
CALU	PLOD1	0.01996482	Co-localization	Schadt-Shoemaker-2004
P4HA2	PLOD1	0.03244396	Co-localization	Johnson-Shoemaker-2003
CALU	COLGALT1	0.011903795	Co-localization	Johnson-Shoemaker-2003
FOXA1	P3H3	0.012757312	Co-localization	Johnson-Shoemaker-2003
TGFBI	PLOD2	0.020446295	Co-localization	Johnson-Shoemaker-2003
HNRNPH2	HNRNPA1	0.010155816	Pathway	Wu-Stein-2010
HNRNPH2	HNRNPA1	0.011579039	Pathway	REACTOME
HNRNPA1	PLOD3	0.16472839	Physical Interactions	Jeronimo-Coulombe-2007
HNRNPA1	PLOD2	0.16472839	Physical Interactions	Jeronimo-Coulombe-2007
GEMIN5	PLOD1	0.8426755	Physical Interactions	Kristensen-Foster-2012
RNF123	PLOD2	0.3313193	Physical Interactions	Kristensen-Foster-2012
NCDN	PLOD1	0.2920253	Physical Interactions	Kristensen-Foster-2012
CDCA3	PLOD1	0.9292324	Physical Interactions	Havugimana-Emili-2012
COLGALT1	PLOD3	0.37368378	Physical Interactions	Wan-Emili-2015
COLGALT1	PLOD2	0.58708876	Physical Interactions	Wan-Emili-2015
COLGALT1	PLOD1	0.23311801	Physical Interactions	Wan-Emili-2015
POR	PLOD3	0.3155834	Physical Interactions	Wan-Emili-2015
POR	PLOD1	0.19687282	Physical Interactions	Wan-Emili-2015
HNRNPH2	PLOD1	0.11816287	Physical Interactions	Wan-Emili-2015
HNRNPH2	HNRNPA1	0.026411062	Physical Interactions	Wan-Emili-2015
PLOD1	PLOD3	1	Physical Interactions	IREF-MATRIXDB
ANXA2	PLOD3	0.13623968	Physical Interactions	Hein-Mann-2015
ANXA2	PLOD2	0.28362602	Physical Interactions	Hein-Mann-2015
ANXA2	PLOD1	0.17441562	Physical Interactions	Hein-Mann-2015
ANXA2	COLGALT1	0.106564224	Physical Interactions	Hein-Mann-2015
HNRNPH2	PLOD3	0.07459307	Physical Interactions	Hein-Mann-2015
HNRNPH2	PLOD2	0.15528907	Physical Interactions	Hein-Mann-2015
HNRNPH2	PLOD1	0.09549491	Physical Interactions	Hein-Mann-2015
FOXA1	PLOD2	0.2617035	Physical Interactions	Li-Chen-2015
HNRNPA1	PLOD1	0.071447715	Physical Interactions	Roy-Pardo-2014
ANXA2	HNRNPA1	0.041565865	Physical Interactions	Roy-Pardo-2014
HNRNPH2	HNRNPA1	0.071447715	Physical Interactions	Roy-Pardo-2014
HNRNPH2	HNRNPA1	0.03608042	Physical Interactions	BIOGRID-SMALL-SCALE-STUDIES
EGLN2	EGLN3	0.05515009	Physical Interactions	BIOGRID-SMALL-SCALE-STUDIES
FAM107B	PLOD2	0.68000317	Physical Interactions	Hutchins-Peters-2010
FAM107B	PLOD1	0.4154459	Physical Interactions	Hutchins-Peters-2010
PLOD1	PLOD3	0.8164966	Predicted	Wu-Stein-2010
PLOD1	PLOD2	0.33503616	Predicted	Wu-Stein-2010
P4HA1	PLOD2	0.39532915	Predicted	Wu-Stein-2010
P4HA1	PLOD1	0.12919173	Predicted	Stuart-Kim-2003
CALU	PLOD1	0.0790129	Predicted	Stuart-Kim-2003
CALU	P4HA1	0.20521048	Predicted	Stuart-Kim-2003
PLOD2	PLOD3	0.06768778	Shared protein domains	INTERPRO
PLOD1	PLOD3	0.06768778	Shared protein domains	INTERPRO
PLOD1	PLOD2	0.06768778	Shared protein domains	INTERPRO
COLGALT1	PLOD3	0.008507137	Shared protein domains	INTERPRO
COLGALT1	PLOD2	0.008507137	Shared protein domains	INTERPRO
COLGALT1	PLOD1	0.008507137	Shared protein domains	INTERPRO
P4HA1	PLOD3	0.025667395	Shared protein domains	INTERPRO
P4HA1	PLOD2	0.025667395	Shared protein domains	INTERPRO
P4HA1	PLOD1	0.025667395	Shared protein domains	INTERPRO
EGLN3	PLOD3	0.04691582	Shared protein domains	INTERPRO
EGLN3	PLOD2	0.04691582	Shared protein domains	INTERPRO
EGLN3	PLOD1	0.04691582	Shared protein domains	INTERPRO
EGLN3	P4HA1	0.037153058	Shared protein domains	INTERPRO
P4HA2	PLOD3	0.025667395	Shared protein domains	INTERPRO
P4HA2	PLOD2	0.025667395	Shared protein domains	INTERPRO
P4HA2	PLOD1	0.025667395	Shared protein domains	INTERPRO
P4HA2	P4HA1	0.05127291	Shared protein domains	INTERPRO
P4HA2	EGLN3	0.037153054	Shared protein domains	INTERPRO
P3H1	PLOD3	0.033215355	Shared protein domains	INTERPRO
P3H1	PLOD2	0.033215355	Shared protein domains	INTERPRO
P3H1	PLOD1	0.033215355	Shared protein domains	INTERPRO
P3H1	P4HA1	0.03216146	Shared protein domains	INTERPRO
P3H1	EGLN3	0.048078567	Shared protein domains	INTERPRO
P3H1	P4HA2	0.03216146	Shared protein domains	INTERPRO
P3H3	PLOD3	0.04691582	Shared protein domains	INTERPRO
P3H3	PLOD2	0.04691582	Shared protein domains	INTERPRO
P3H3	PLOD1	0.04691582	Shared protein domains	INTERPRO
P3H3	P4HA1	0.037153058	Shared protein domains	INTERPRO
P3H3	EGLN3	0.067909725	Shared protein domains	INTERPRO
P3H3	P4HA2	0.037153054	Shared protein domains	INTERPRO
P3H3	P3H1	0.048078567	Shared protein domains	INTERPRO
OGFOD3	PLOD3	0.04691582	Shared protein domains	INTERPRO
OGFOD3	PLOD2	0.04691582	Shared protein domains	INTERPRO
OGFOD3	PLOD1	0.04691582	Shared protein domains	INTERPRO
OGFOD3	P4HA1	0.037153058	Shared protein domains	INTERPRO
OGFOD3	EGLN3	0.067909725	Shared protein domains	INTERPRO
OGFOD3	P4HA2	0.037153054	Shared protein domains	INTERPRO
OGFOD3	P3H1	0.048078567	Shared protein domains	INTERPRO
OGFOD3	P3H3	0.067909725	Shared protein domains	INTERPRO
EGLN2	PLOD3	0.04691582	Shared protein domains	INTERPRO
EGLN2	PLOD2	0.04691582	Shared protein domains	INTERPRO
EGLN2	PLOD1	0.04691582	Shared protein domains	INTERPRO
EGLN2	P4HA1	0.037153058	Shared protein domains	INTERPRO
EGLN2	EGLN3	0.067909725	Shared protein domains	INTERPRO
EGLN2	P4HA2	0.037153054	Shared protein domains	INTERPRO
EGLN2	P3H1	0.048078567	Shared protein domains	INTERPRO
EGLN2	P3H3	0.067909725	Shared protein domains	INTERPRO
EGLN2	OGFOD3	0.067909725	Shared protein domains	INTERPRO
PLOD2	PLOD3	0.092416994	Shared protein domains	PFAM
P4HA1	PLOD3	0.078381866	Shared protein domains	PFAM
P4HA1	PLOD2	0.078381866	Shared protein domains	PFAM
EGLN3	PLOD3	0.092416994	Shared protein domains	PFAM
EGLN3	PLOD2	0.092416994	Shared protein domains	PFAM
EGLN3	P4HA1	0.078381866	Shared protein domains	PFAM
P4HA2	PLOD3	0.078381866	Shared protein domains	PFAM
P4HA2	PLOD2	0.078381866	Shared protein domains	PFAM
P4HA2	P4HA1	0.16219555	Shared protein domains	PFAM
P4HA2	EGLN3	0.078381866	Shared protein domains	PFAM
P3H1	PLOD3	0.092416994	Shared protein domains	PFAM
P3H1	PLOD2	0.092416994	Shared protein domains	PFAM
P3H1	P4HA1	0.078381866	Shared protein domains	PFAM
P3H1	EGLN3	0.092416994	Shared protein domains	PFAM
P3H1	P4HA2	0.078381866	Shared protein domains	PFAM
P3H3	PLOD3	0.092416994	Shared protein domains	PFAM
P3H3	PLOD2	0.092416994	Shared protein domains	PFAM
P3H3	P4HA1	0.078381866	Shared protein domains	PFAM
P3H3	EGLN3	0.092416994	Shared protein domains	PFAM
P3H3	P4HA2	0.078381866	Shared protein domains	PFAM
P3H3	P3H1	0.092416994	Shared protein domains	PFAM
OGFOD3	PLOD3	0.092416994	Shared protein domains	PFAM
OGFOD3	PLOD2	0.092416994	Shared protein domains	PFAM
OGFOD3	P4HA1	0.078381866	Shared protein domains	PFAM
OGFOD3	EGLN3	0.092416994	Shared protein domains	PFAM
OGFOD3	P4HA2	0.078381866	Shared protein domains	PFAM
OGFOD3	P3H1	0.092416994	Shared protein domains	PFAM
OGFOD3	P3H3	0.092416994	Shared protein domains	PFAM
EGLN2	PLOD3	0.092416994	Shared protein domains	PFAM
EGLN2	PLOD2	0.092416994	Shared protein domains	PFAM
EGLN2	P4HA1	0.078381866	Shared protein domains	PFAM
EGLN2	EGLN3	0.092416994	Shared protein domains	PFAM
EGLN2	P4HA2	0.078381866	Shared protein domains	PFAM
EGLN2	P3H1	0.092416994	Shared protein domains	PFAM
EGLN2	P3H3	0.092416994	Shared protein domains	PFAM
EGLN2	OGFOD3	0.092416994	Shared protein domains	PFAM
