# Supplementary material for: Comprehensive analysis of PLOD family members in low-grade gliomas using bioinformatics methods
Source: PLoS One. 2021 Jan 27;16(1):e0246097. doi: 10.1371/journal.pone.0246097 (PMC7840023; doi:10.1371/journal.pone.0246097)
Supplement: S1 File — (ZIP) [file pone.0246097.s001.zip › Supplement 1/Supplement for GeneMINIA network/genemania-networks.txt]

Group	Name	Weight	Reference	PubMed	Source	Note
Physical Interactions	Matsumoto-Nakayama-2005	0.05541853628869685	Large-scale analysis of the human ubiquitin-related proteome. Matsumoto et al. (2005). Proteomics	http://www.ncbi.nlm.nih.gov/pubmed/16196087
Physical Interactions	Singh-Moore-2012	0.04123143905558168	The cellular EJC interactome reveals higher-order mRNP structure and an EJC-SR protein nexus. Singh et al. (2012). Cell	http://www.ncbi.nlm.nih.gov/pubmed/23084401
Physical Interactions	Petschnigg-Stagljar-2014	0.039037039518483425	The mammalian-membrane two-hybrid assay (MaMTH) for probing membrane-protein interactions in human cells. Petschnigg et al. (2014). Nat Methods	http://www.ncbi.nlm.nih.gov/pubmed/24658140
Physical Interactions	Whisenant-Salomon-2015	0.027010881496000158	The Activation-Induced Assembly of an RNA/Protein Interactome Centered on the Splicing Factor U2AF2 Regulates Gene Expression in Human CD4 T Cells. Whisenant et al. (2015). PLoS One	http://www.ncbi.nlm.nih.gov/pubmed/26641092
Physical Interactions	Lu-Zhang-2013	0.0242956654331209	The HECT type ubiquitin ligase NEDL2 is degraded by anaphase-promoting complex/cyclosome (APC/C)-Cdh1, and its tight regulation maintains the metaphase to anaphase transition. Lu et al. (2013). J Biol Chem	http://www.ncbi.nlm.nih.gov/pubmed/24163370
Physical Interactions	Phillips-Corn-2013	0.018793240125943186	Conformational dynamics control ubiquitin-deubiquitinase interactions and influence in vivo signaling. Phillips et al. (2013). Proc Natl Acad Sci U S A	http://www.ncbi.nlm.nih.gov/pubmed/23801757
Physical Interactions	Wagner-Choudhary-2011	0.018638617787866896	A proteome-wide, quantitative survey of in vivo ubiquitylation sites reveals widespread regulatory roles. Wagner et al. (2011). Mol Cell Proteomics	http://www.ncbi.nlm.nih.gov/pubmed/21890473
Physical Interactions	Behzadnia-Lührmann-2007	0.015455971390270043	Composition and three-dimensional EM structure of double affinity-purified, human prespliceosomal A complexes. Behzadnia et al. (2007). EMBO J	http://www.ncbi.nlm.nih.gov/pubmed/17332742
Physical Interactions	Leung-Jones-2014	0.014328020041274389	Enhanced prediction of Src homology 2 (SH2) domain binding potentials using a fluorescence polarization-derived c-Met, c-Kit, ErbB, and androgen receptor interactome. Leung et al. (2014). Mol Cell Proteomics	http://www.ncbi.nlm.nih.gov/pubmed/24728074
Physical Interactions	Maréchal-Zou-2014	0.014103698012481307	PRP19 transforms into a sensor of RPA-ssDNA after DNA damage and drives ATR activation via a ubiquitin-mediated circuitry. Maréchal et al. (2014). Mol Cell	http://www.ncbi.nlm.nih.gov/pubmed/24332808
Physical Interactions	Berggård-James-2006	0.014008170464524683	140 mouse brain proteins identified by Ca2+-calmodulin affinity chromatography and tandem mass spectrometry. Berggård et al. (2006). J Proteome Res	http://www.ncbi.nlm.nih.gov/pubmed/16512683
Physical Interactions	Neganova-Lako-2011	0.012840700360765523	An important role for CDK2 in G1 to S checkpoint activation and DNA damage response in human embryonic stem cells. Neganova et al. (2011). Stem Cells	http://www.ncbi.nlm.nih.gov/pubmed/21319273
Physical Interactions	McCracken-Blencowe-2005	0.012075703507418484	Proteomic analysis of SRm160-containing complexes reveals a conserved association with cohesin. McCracken et al. (2005). J Biol Chem	http://www.ncbi.nlm.nih.gov/pubmed/16159877
Physical Interactions	Mak-Moffat-2010	0.01163717987357482	A lentiviral functional proteomics approach identifies chromatin remodeling complexes important for the induction of pluripotency. Mak et al. (2010). Mol Cell Proteomics	http://www.ncbi.nlm.nih.gov/pubmed/20305087
Physical Interactions	Murakawa-Landthaler-2015	0.010291245697376935	RC3H1 post-transcriptionally regulates A20 mRNA and modulates the activity of the IKK/NF-κB pathway. Murakawa et al. (2015). Nat Commun	http://www.ncbi.nlm.nih.gov/pubmed/26170170
Physical Interactions	Llères-Lamond-2010	0.00998449784516428	Direct interaction between hnRNP-M and CDC5L/PLRG1 proteins affects alternative splice site choice. Llères et al. (2010). EMBO Rep	http://www.ncbi.nlm.nih.gov/pubmed/20467437
Physical Interactions	Nicholson-Hupp-2014	0.009873628039357612	A systems wide mass spectrometric based linear motif screen to identify dominant in-vivo interacting proteins for the ubiquitin ligase MDM2. Nicholson et al. (2014). Cell Signal	http://www.ncbi.nlm.nih.gov/pubmed/24583282
Physical Interactions	Jones-MacBeath-2006	0.009310321557854686	A quantitative protein interaction network for the ErbB receptors using protein microarrays. Jones et al. (2006). Nature	http://www.ncbi.nlm.nih.gov/pubmed/16273093
Physical Interactions	McFarland-Nussbaum-2008	0.008674780156968577	Proteomics analysis identifies phosphorylation-dependent alpha-synuclein protein interactions. McFarland et al. (2008). Mol Cell Proteomics	http://www.ncbi.nlm.nih.gov/pubmed/18614564
Physical Interactions	Guarani-Harper-2014	0.008342951190831428	TIMMDC1/C3orf1 functions as a membrane-embedded mitochondrial complex I assembly factor through association with the MCIA complex. Guarani et al. (2014). Mol Cell Biol	http://www.ncbi.nlm.nih.gov/pubmed/24344204
Physical Interactions	Hill-Livingston-2014	0.008285149882160411	Systematic screening reveals a role for BRCA1 in the response to transcription-associated DNA damage. Hill et al. (2014). Genes Dev	http://www.ncbi.nlm.nih.gov/pubmed/25184681
Physical Interactions	Bett-Hay-2013	0.007942506166960074	The P-body component USP52/PAN2 is a novel regulator of HIF1A mRNA stability. Bett et al. (2013). Biochem J	http://www.ncbi.nlm.nih.gov/pubmed/23398456
Physical Interactions	Stes-Gevaert-2014	0.007347765608404705	A COFRADIC protocol to study protein ubiquitination. Stes et al. (2014). J Proteome Res	http://www.ncbi.nlm.nih.gov/pubmed/24816145
Physical Interactions	Danielsen-Nielsen-2011	0.006704866256310425	Mass spectrometric analysis of lysine ubiquitylation reveals promiscuity at site level. Danielsen et al. (2011). Mol Cell Proteomics	http://www.ncbi.nlm.nih.gov/pubmed/21139048
Physical Interactions	Jeronimo-Coulombe-2007	0.006538382376830139	Systematic analysis of the protein interaction network for the human transcription machinery reveals the identity of the 7SK capping enzyme. Jeronimo et al. (2007). Mol Cell	http://www.ncbi.nlm.nih.gov/pubmed/17643375
Physical Interactions	Xu-Ye-2012	0.0064725646959499904	SGTA recognizes a noncanonical ubiquitin-like domain in the Bag6-Ubl4A-Trc35 complex to promote endoplasmic reticulum-associated degradation. Xu et al. (2012). Cell Rep	http://www.ncbi.nlm.nih.gov/pubmed/23246001
Physical Interactions	Gloeckner-Ueffing-2007	0.006154320121597309	A novel tandem affinity purification strategy for the efficient isolation and characterisation of native protein complexes. Gloeckner et al. (2007). Proteomics	http://www.ncbi.nlm.nih.gov/pubmed/17979178
Physical Interactions	Fogeron-Lange-2013	0.006054223368769985	LGALS3BP regulates centriole biogenesis and centrosome hypertrophy in cancer cells. Fogeron et al. (2013). Nat Commun	http://www.ncbi.nlm.nih.gov/pubmed/23443559
Physical Interactions	Freibaum-Taylor-2010	0.005950380776530316	Global analysis of TDP-43 interacting proteins reveals strong association with RNA splicing and translation machinery. Freibaum et al. (2010). J Proteome Res	http://www.ncbi.nlm.nih.gov/pubmed/20020773
Physical Interactions	Zhou-Conrads-2004	0.005929881084970647	An investigation into the human serum "interactome". Zhou et al. (2004). Electrophoresis	http://www.ncbi.nlm.nih.gov/pubmed/15174051
Physical Interactions	Brehme-Superti-Furga-2009	0.005872746978112892	Charting the molecular network of the drug target Bcr-Abl. Brehme et al. (2009). Proc Natl Acad Sci U S A	http://www.ncbi.nlm.nih.gov/pubmed/19380743
Physical Interactions	Yu-Chow-2013	0.005861334146959994	VCP phosphorylation-dependent interaction partners prevent apoptosis in Helicobacter pylori-infected gastric epithelial cells. Yu et al. (2013). PLoS One	http://www.ncbi.nlm.nih.gov/pubmed/23383273
Physical Interactions	Hegele-Stelzl-2012 B	0.005505624402740486	Dynamic protein-protein interaction wiring of the human spliceosome. Hegele et al. (2012). Mol Cell	http://www.ncbi.nlm.nih.gov/pubmed/22365833
Physical Interactions	Weinmann-Meister-2009	0.005423236769177584	Importin 8 is a gene silencing factor that targets argonaute proteins to distinct mRNAs. Weinmann et al. (2009). Cell	http://www.ncbi.nlm.nih.gov/pubmed/19167051
Physical Interactions	Narayan-Bennett-2012	0.005337620092085272	Short-chain 3-hydroxyacyl-coenzyme A dehydrogenase associates with a protein super-complex integrating multiple metabolic pathways. Narayan et al. (2012). PLoS One	http://www.ncbi.nlm.nih.gov/pubmed/22496890
Physical Interactions	Udeshi-Carr-2012	0.00518026505665337	Methods for quantification of in vivo changes in protein ubiquitination following proteasome and deubiquitinase inhibition. Udeshi et al. (2012). Mol Cell Proteomics	http://www.ncbi.nlm.nih.gov/pubmed/22505724
Physical Interactions	Kristensen-Foster-2012	0.005105380607503869	A high-throughput approach for measuring temporal changes in the interactome. Kristensen et al. (2012). Nat Methods	http://www.ncbi.nlm.nih.gov/pubmed/22863883
Physical Interactions	Agrawal-Sedivy-2010	0.00503264317747347	Proteomic profiling of Myc-associated proteins. Agrawal et al. (2010). Cell Cycle	http://www.ncbi.nlm.nih.gov/pubmed/21150319
Physical Interactions	Varjosalo-Superti-Furga-2013	0.004891154010344495	Interlaboratory reproducibility of large-scale human protein-complex analysis by standardized AP-MS. Varjosalo et al. (2013). Nat Methods	http://www.ncbi.nlm.nih.gov/pubmed/23455922
Physical Interactions	Rowbotham-Mermoud-2011	0.004566730359471814	Maintenance of silent chromatin through replication requires SWI/SNF-like chromatin remodeler SMARCAD1. Rowbotham et al. (2011). Mol Cell	http://www.ncbi.nlm.nih.gov/pubmed/21549307
Physical Interactions	Arroyo-Aloy-2014	0.004361662013118987	Charting the molecular links between driver and susceptibility genes in colorectal cancer. Arroyo et al. (2014). Biochem Biophys Res Commun	http://www.ncbi.nlm.nih.gov/pubmed/24412244
Physical Interactions	Barr-Knapp-2009	0.004258002381703897	Large-scale structural analysis of the classical human protein tyrosine phosphatome. Barr et al. (2009). Cell	http://www.ncbi.nlm.nih.gov/pubmed/19167335
Physical Interactions	Emdal-Olsen-2015	0.004082404965428494	Temporal proteomics of NGF-TrkA signaling identifies an inhibitory role for the E3 ligase Cbl-b in neuroblastoma cell differentiation. Emdal et al. (2015). Sci Signal	http://www.ncbi.nlm.nih.gov/pubmed/25921289
Physical Interactions	Cox-Rizzino-2013	0.003979905777519366	The SOX2-interactome in brain cancer cells identifies the requirement of MSI2 and USP9X for the growth of brain tumor cells. Cox et al. (2013). PLoS One	http://www.ncbi.nlm.nih.gov/pubmed/23667531
Physical Interactions	Giannone-Liu-2010	0.003927829265336126	The protein network surrounding the human telomere repeat binding factors TRF1, TRF2, and POT1. Giannone et al. (2010). PLoS One	http://www.ncbi.nlm.nih.gov/pubmed/20811636
Physical Interactions	Havugimana-Emili-2012	0.003888037993383188	A census of human soluble protein complexes. Havugimana et al. (2012). Cell	http://www.ncbi.nlm.nih.gov/pubmed/22939629
Physical Interactions	IREF-DIP	0.0038836000796723257
Physical Interactions	Li-Dorf-2011 A	0.003872627270196583	Mapping a dynamic innate immunity protein interaction network regulating type I interferon production. Li et al. (2011). Immunity	http://www.ncbi.nlm.nih.gov/pubmed/21903422
Physical Interactions	Persaud-Rotin-2009	0.003777734205376509	Comparison of substrate specificity of the ubiquitin ligases Nedd4 and Nedd4-2 using proteome arrays. Persaud et al. (2009). Mol Syst Biol	http://www.ncbi.nlm.nih.gov/pubmed/19953087
Physical Interactions	Foerster-Ritter-2013	0.003708480524832657	Characterization of the EGFR interactome reveals associated protein complex networks and intracellular receptor dynamics. Foerster et al. (2013). Proteomics	http://www.ncbi.nlm.nih.gov/pubmed/23956138
Physical Interactions	Zhao-Krug-2005	0.0036240587253126987	Human ISG15 conjugation targets both IFN-induced and constitutively expressed proteins functioning in diverse cellular pathways. Zhao et al. (2005). Proc Natl Acad Sci U S A	http://www.ncbi.nlm.nih.gov/pubmed/16009940
Physical Interactions	Wan-Emili-2015	0.0035630371931206547	Panorama of ancient metazoan macromolecular complexes. Wan et al. (2015). Nature	http://www.ncbi.nlm.nih.gov/pubmed/26344197
Physical Interactions	Fenner-Prehn-2010	0.00355250464602928	Expanding the substantial interactome of NEMO using protein microarrays. Fenner et al. (2010). PLoS One	http://www.ncbi.nlm.nih.gov/pubmed/20098747
Physical Interactions	Roux-Burke-2012	0.0034718468888037452	A promiscuous biotin ligase fusion protein identifies proximal and interacting proteins in mammalian cells. Roux et al. (2012). J Cell Biol	http://www.ncbi.nlm.nih.gov/pubmed/22412018
Physical Interactions	Loch-Strickler-2012	0.0032710389249207446	A microarray of ubiquitylated proteins for profiling deubiquitylase activity reveals the critical roles of both chain and substrate. Loch et al. (2012). Biochim Biophys Acta	http://www.ncbi.nlm.nih.gov/pubmed/22626734
Physical Interactions	IREF-MATRIXDB	0.0032126305940940506
Physical Interactions	Diner-Cristea-2015	0.0031893419557582035	Interactions of the Antiviral Factor Interferon Gamma-Inducible Protein 16 (IFI16) Mediate Immune Signaling and Herpes Simplex Virus-1 Immunosuppression. Diner et al. (2015). Mol Cell Proteomics	http://www.ncbi.nlm.nih.gov/pubmed/25693804
Physical Interactions	Hein-Mann-2015	0.003070565273887306	A human interactome in three quantitative dimensions organized by stoichiometries and abundances. Hein et al. (2015). Cell	http://www.ncbi.nlm.nih.gov/pubmed/26496610
Physical Interactions	Lipp-Guthrie-2015	0.003041607610249699	SR protein kinases promote splicing of nonconsensus introns. Lipp et al. (2015). Nat Struct Mol Biol	http://www.ncbi.nlm.nih.gov/pubmed/26167880
Physical Interactions	Li-Chen-2015	0.0030204585860130325	Proteomic analyses reveal distinct chromatin-associated and soluble transcription factor complexes. Li et al. (2015). Mol Syst Biol	http://www.ncbi.nlm.nih.gov/pubmed/25609649
Physical Interactions	Wang-Xu-2015	0.0029383581982460128	Interaction of amyotrophic lateral sclerosis/frontotemporal lobar degeneration-associated fused-in-sarcoma with proteins involved in metabolic and protein degradation pathways. Wang et al. (2015). Neurobiol Aging	http://www.ncbi.nlm.nih.gov/pubmed/25192599
Physical Interactions	Roy-Pardo-2014	0.0029121099126889686	hnRNPA1 couples nuclear export and translation of specific mRNAs downstream of FGF-2/S6K2 signalling. Roy et al. (2014). Nucleic Acids Res	http://www.ncbi.nlm.nih.gov/pubmed/25324306
Physical Interactions	Kotlyar-Jurisica-2015	0.0027766960473071217	In silico prediction of physical protein interactions and characterization of interactome orphans. Kotlyar et al. (2015). Nat Methods	http://www.ncbi.nlm.nih.gov/pubmed/25402006
Physical Interactions	Barrios-Rodiles-Wrana-2005	0.0027307740513659116	High-throughput mapping of a dynamic signaling network in mammalian cells. Barrios-Rodiles et al. (2005). Science	http://www.ncbi.nlm.nih.gov/pubmed/15761153
Physical Interactions	BIOGRID-SMALL-SCALE-STUDIES	0.0026832115783430835
Physical Interactions	Sowa-Harper-2009	0.0026449856509389784	Defining the human deubiquitinating enzyme interaction landscape. Sowa et al. (2009). Cell	http://www.ncbi.nlm.nih.gov/pubmed/19615732
Physical Interactions	Ramachandran-LaBaer-2004	0.002625269527057928	Self-assembling protein microarrays. Ramachandran et al. (2004). Science	http://www.ncbi.nlm.nih.gov/pubmed/15232106
Physical Interactions	Oshikawa-Nakayama-2012	0.002609190819775306	Proteome-wide identification of ubiquitylation sites by conjugation of engineered lysine-less ubiquitin. Oshikawa et al. (2012). J Proteome Res	http://www.ncbi.nlm.nih.gov/pubmed/22053931
Physical Interactions	Bonacci-Soubeyran-2014	0.002600490520109371	Identification of new mechanisms of cellular response to chemotherapy by tracking changes in post-translational modifications by ubiquitin and ubiquitin-like proteins. Bonacci et al. (2014). J Proteome Res	http://www.ncbi.nlm.nih.gov/pubmed/24654937
Physical Interactions	Kim-Gygi-2011	0.0025998133220625384	Systematic and quantitative assessment of the ubiquitin-modified proteome. Kim et al. (2011). Mol Cell	http://www.ncbi.nlm.nih.gov/pubmed/21906983
Physical Interactions	Taipale-Lindquist-2012	0.002572655819705154	Quantitative analysis of HSP90-client interactions reveals principles of substrate recognition. Taipale et al. (2012). Cell	http://www.ncbi.nlm.nih.gov/pubmed/22939624
Physical Interactions	Wilker-Yaffe-2007	0.0024829912016666594	14-3-3sigma controls mitotic translation to facilitate cytokinesis. Wilker et al. (2007). Nature	http://www.ncbi.nlm.nih.gov/pubmed/17361185
Physical Interactions	Jin-Pawson-2004	0.0024144976771515443	Proteomic, functional, and domain-based analysis of in vivo 14-3-3 binding proteins involved in cytoskeletal regulation and cellular organization. Jin et al. (2004). Curr Biol	http://www.ncbi.nlm.nih.gov/pubmed/15324660
Physical Interactions	Oliviero-Cagney-2015	0.0023929817912837817	The variant Polycomb Repressor Complex 1 component PCGF1 interacts with a pluripotency sub-network that includes DPPA4, a regulator of embryogenesis. Oliviero et al. (2015). Sci Rep	http://www.ncbi.nlm.nih.gov/pubmed/26687479
Physical Interactions	IREF-BIND	0.002359159497726327
Physical Interactions	Hutchins-Peters-2010	0.0023567024124862878	Systematic analysis of human protein complexes identifies chromosome segregation proteins. Hutchins et al. (2010). Science	http://www.ncbi.nlm.nih.gov/pubmed/20360068
Physical Interactions	Tong-Moran-2014	0.002317969459511439	Proteomic analysis of the epidermal growth factor receptor (EGFR) interactome and post-translational modifications associated with receptor endocytosis in response to EGF and stress. Tong et al. (2014). Mol Cell Proteomics	http://www.ncbi.nlm.nih.gov/pubmed/24797263
Physical Interactions	IREF-MPPI	0.002270144673209186
Physical Interactions	Li-Haura-2013	0.002139641054946382	Perturbation of the mutated EGFR interactome identifies vulnerabilities and resistance mechanisms. Li et al. (2013). Mol Syst Biol	http://www.ncbi.nlm.nih.gov/pubmed/24189400
Physical Interactions	Woods-Monteiro-2012	0.002059676778113923	Charting the landscape of tandem BRCT domain-mediated protein interactions. Woods et al. (2012). Sci Signal	http://www.ncbi.nlm.nih.gov/pubmed/22990118
Physical Interactions	Xie-Cong-2013	0.0019171092665551605	Deubiquitinase FAM/USP9X interacts with the E3 ubiquitin ligase SMURF1 protein and protects it from ligase activity-dependent self-degradation. Xie et al. (2013). J Biol Chem	http://www.ncbi.nlm.nih.gov/pubmed/23184937
Physical Interactions	Malovannaya-Qin-2010	0.0018744138213164882	Streamlined analysis schema for high-throughput identification of endogenous protein complexes. Malovannaya et al. (2010). Proc Natl Acad Sci U S A	http://www.ncbi.nlm.nih.gov/pubmed/20133760
Physical Interactions	Chen-Zhang-2013	0.0017975145585370498	Quantitative study of the interactome of PKCζ involved in the EGF-induced tumor cell chemotaxis. Chen et al. (2013). J Proteome Res	http://www.ncbi.nlm.nih.gov/pubmed/23402259
Physical Interactions	Koch-Hermeking-2007	0.0017263063499453203	Large-scale identification of c-MYC-associated proteins using a combined TAP/MudPIT approach. Koch et al. (2007). Cell Cycle	http://www.ncbi.nlm.nih.gov/pubmed/17314511
Physical Interactions	Xiao-Lefkowitz-2007	0.0017104428200790196	Functional specialization of beta-arrestin interactions revealed by proteomic analysis. Xiao et al. (2007). Proc Natl Acad Sci U S A	http://www.ncbi.nlm.nih.gov/pubmed/17620599
Physical Interactions	Napolitano-Meroni-2011	0.0016539843897060704	Functional interactions between ubiquitin E2 enzymes and TRIM proteins. Napolitano et al. (2011). Biochem J	http://www.ncbi.nlm.nih.gov/pubmed/21143188
Physical Interactions	IREF-PUBMED	0.0016396379983291821
Physical Interactions	Varjosalo-Gstaiger-2013	0.0015950715878405145	The protein interaction landscape of the human CMGC kinase group. Varjosalo et al. (2013). Cell Rep	http://www.ncbi.nlm.nih.gov/pubmed/23602568
Physical Interactions	So-Colwill-2015	0.0015414410436793383	Integrative analysis of kinase networks in TRAIL-induced apoptosis provides a source of potential targets for combination therapy. So et al. (2015). Sci Signal	http://www.ncbi.nlm.nih.gov/pubmed/25852190
Physical Interactions	Scholz-Taylor-2016	0.001448050656333789	FIH Regulates Cellular Metabolism through Hydroxylation of the Deubiquitinase OTUB1. Scholz et al. (2016). PLoS Biol	http://www.ncbi.nlm.nih.gov/pubmed/26752685
Physical Interactions	Huttlin-Gygi-2015	0.0013859800744371621	The BioPlex Network: A Systematic Exploration of the Human Interactome. Huttlin et al. (2015). Cell	http://www.ncbi.nlm.nih.gov/pubmed/26186194
Physical Interactions	Ingham-Pawson-2005	0.0013544876459667635	WW domains provide a platform for the assembly of multiprotein networks. Ingham et al. (2005). Mol Cell Biol	http://www.ncbi.nlm.nih.gov/pubmed/16055720
Physical Interactions	Tsai-Cristea-2012	0.0012680980938011004	Functional proteomics establishes the interaction of SIRT7 with chromatin remodeling complexes and expands its role in regulation of RNA polymerase I transcription. Tsai et al. (2012). Mol Cell Proteomics	http://www.ncbi.nlm.nih.gov/pubmed/22586326
Physical Interactions	Yatim-Benkirane-2012	0.0012429828309568655	NOTCH1 nuclear interactome reveals key regulators of its transcriptional activity and oncogenic function. Yatim et al. (2012). Mol Cell	http://www.ncbi.nlm.nih.gov/pubmed/23022380
Physical Interactions	Thompson-Luchansky-2014	0.0012348121429847367	Quantitative Lys-ϵ-Gly-Gly (diGly) proteomics coupled with inducible RNAi reveals ubiquitin-mediated proteolysis of DNA damage-inducible transcript 4 (DDIT4) by the E3 ligase HUWE1. Thompson et al. (2014). J Biol Chem	http://www.ncbi.nlm.nih.gov/pubmed/25147182
Physical Interactions	Floyd-Pagliarini-2016	0.0011949418213018216	Mitochondrial Protein Interaction Mapping Identifies Regulators of Respiratory Chain Function. Floyd et al. (2016). Mol Cell	http://www.ncbi.nlm.nih.gov/pubmed/27499296
Physical Interactions	Bandyopadhyay-Ideker-2010	0.001174916087686427	A human MAP kinase interactome. Bandyopadhyay et al. (2010). Nat Methods	http://www.ncbi.nlm.nih.gov/pubmed/20936779
Physical Interactions	van Wijk-Timmers-2009	0.0011228127107211405	A comprehensive framework of E2-RING E3 interactions of the human ubiquitin-proteasome system. van Wijk et al. (2009). Mol Syst Biol	http://www.ncbi.nlm.nih.gov/pubmed/19690564
Physical Interactions	IREF-INTACT	0.0011177848443237074
Physical Interactions	Lee-Songyang-2011	0.0011059634150771879	Genome-wide YFP fluorescence complementation screen identifies new regulators for telomere signaling in human cells. Lee et al. (2011). Mol Cell Proteomics	http://www.ncbi.nlm.nih.gov/pubmed/21044950
Physical Interactions	Grossmann-Stelzl-2015	0.0010910773516609328	Phospho-tyrosine dependent protein-protein interaction network. Grossmann et al. (2015). Mol Syst Biol	http://www.ncbi.nlm.nih.gov/pubmed/25814554
Physical Interactions	Liu-Wang-2012	0.001057065912968775	Proteomic identification of common SCF ubiquitin ligase FBXO6-interacting glycoproteins in three kinds of cells. Liu et al. (2012). J Proteome Res	http://www.ncbi.nlm.nih.gov/pubmed/22268729
Physical Interactions	Povlsen-Choudhary-2012	0.0010335219721216901	Systems-wide analysis of ubiquitylation dynamics reveals a key role for PAF15 ubiquitylation in DNA-damage bypass. Povlsen et al. (2012). Nat Cell Biol	http://www.ncbi.nlm.nih.gov/pubmed/23000965
Physical Interactions	Oláh-Ovádi-2011	0.0010206876263561143	Interactions of pathological hallmark proteins: tubulin polymerization promoting protein/p25, beta-amyloid, and alpha-synuclein. Oláh et al. (2011). J Biol Chem	http://www.ncbi.nlm.nih.gov/pubmed/21832049
Physical Interactions	Hayes-Urbé-2012	0.001017842503130567	Direct and indirect control of mitogen-activated protein kinase pathway-associated components, BRAP/IMP E3 ubiquitin ligase and CRAF/RAF1 kinase, by the deubiquitylating enzyme USP15. Hayes et al. (2012). J Biol Chem	http://www.ncbi.nlm.nih.gov/pubmed/23105109
Physical Interactions	Joshi-Cristea-2013	0.0010131177715561974	The functional interactome landscape of the human histone deacetylase family. Joshi et al. (2013). Mol Syst Biol	http://www.ncbi.nlm.nih.gov/pubmed/23752268
Physical Interactions	Roy-Parent-2013	0.0010047018549514297	Novel, gel-free proteomics approach identifies RNF5 and JAMP as modulators of GPCR stability. Roy et al. (2013). Mol Endocrinol	http://www.ncbi.nlm.nih.gov/pubmed/23798571
Physical Interactions	Ewing-Figeys-2007	0.000953213269243021	Large-scale mapping of human protein-protein interactions by mass spectrometry. Ewing et al. (2007). Mol Syst Biol	http://www.ncbi.nlm.nih.gov/pubmed/17353931
Physical Interactions	Zanon-Pichler-2013	0.0009340155722819219	Profiling of Parkin-binding partners using tandem affinity purification. Zanon et al. (2013). PLoS One	http://www.ncbi.nlm.nih.gov/pubmed/24244333
Physical Interactions	Brajenovic-Drewes-2004	0.000929855234185749	Comprehensive proteomic analysis of human Par protein complexes reveals an interconnected protein network. Brajenovic et al. (2004). J Biol Chem	http://www.ncbi.nlm.nih.gov/pubmed/14676191
Physical Interactions	Greco-Cristea-2011	0.0008944037320170155	Nuclear import of histone deacetylase 5 by requisite nuclear localization signal phosphorylation. Greco et al. (2011). Mol Cell Proteomics	http://www.ncbi.nlm.nih.gov/pubmed/21081666
Physical Interactions	Wu-Li-2007	0.0008889993189359287	Systematic identification of SH3 domain-mediated human protein-protein interactions by peptide array target screening. Wu et al. (2007). Proteomics	http://www.ncbi.nlm.nih.gov/pubmed/17474147
Physical Interactions	Behrends-Harper-2010	0.0008842561969920827	Network organization of the human autophagy system. Behrends et al. (2010). Nature	http://www.ncbi.nlm.nih.gov/pubmed/20562859
Physical Interactions	Nakayasu-Adkins-2013	0.0008704902739321936	Evaluation of selected binding domains for the analysis of ubiquitinated proteomes. Nakayasu et al. (2013). J Am Soc Mass Spectrom	http://www.ncbi.nlm.nih.gov/pubmed/23649778
Physical Interactions	Ouyang-Gill-2009	0.0008401094776708904	Direct binding of CoREST1 to SUMO-2/3 contributes to gene-specific repression by the LSD1/CoREST1/HDAC complex. Ouyang et al. (2009). Mol Cell	http://www.ncbi.nlm.nih.gov/pubmed/19394292
Physical Interactions	Perez-Hernandez-Yáñez-Mó-2013	0.0008322694237276992	The intracellular interactome of tetraspanin-enriched microdomains reveals their function as sorting machineries toward exosomes. Perez-Hernandez et al. (2013). J Biol Chem	http://www.ncbi.nlm.nih.gov/pubmed/23463506
Physical Interactions	Reyniers-Taymans-2014	0.0008297170383392798	Differential protein-protein interactions of LRRK1 and LRRK2 indicate roles in distinct cellular signaling pathways. Reyniers et al. (2014). J Neurochem	http://www.ncbi.nlm.nih.gov/pubmed/24947832
Physical Interactions	Bruderer-Hay-2011	0.0007997382968941389	Purification and identification of endogenous polySUMO conjugates. Bruderer et al. (2011). EMBO Rep	http://www.ncbi.nlm.nih.gov/pubmed/21252943
Physical Interactions	Couzens-Gingras-2013	0.0007832318641957943	Protein interaction network of the mammalian Hippo pathway reveals mechanisms of kinase-phosphatase interactions. Couzens et al. (2013). Sci Signal	http://www.ncbi.nlm.nih.gov/pubmed/24255178
Physical Interactions	Bennett-Harper-2010	0.0007632946897610517	Dynamics of cullin-RING ubiquitin ligase network revealed by systematic quantitative proteomics. Bennett et al. (2010). Cell	http://www.ncbi.nlm.nih.gov/pubmed/21145461
Physical Interactions	Christianson-Kopito-2011	0.0007421403087590014	Defining human ERAD networks through an integrative mapping strategy. Christianson et al. (2011). Nat Cell Biol	http://www.ncbi.nlm.nih.gov/pubmed/22119785
Physical Interactions	Albers-Koegl-2005	0.0007309965480940259	Automated yeast two-hybrid screening for nuclear receptor-interacting proteins. Albers et al. (2005). Mol Cell Proteomics	http://www.ncbi.nlm.nih.gov/pubmed/15604093
Physical Interactions	Thalappilly-Dusetti-2008	0.000687108439621311	Identification of multi-SH3 domain-containing protein interactome in pancreatic cancer: a yeast two-hybrid approach. Thalappilly et al. (2008). Proteomics	http://www.ncbi.nlm.nih.gov/pubmed/18654987
Physical Interactions	Gupta-Pelletier-2015	0.0006629866057417612	A Dynamic Protein Interaction Landscape of the Human Centrosome-Cilium Interface. Gupta et al. (2015). Cell	http://www.ncbi.nlm.nih.gov/pubmed/26638075
Physical Interactions	Vinayagam-Wanker-2011	0.0006440754117491953	A directed protein interaction network for investigating intracellular signal transduction. Vinayagam et al. (2011). Sci Signal	http://www.ncbi.nlm.nih.gov/pubmed/21900206
Physical Interactions	Li-Dorf-2014	0.0006294435358690998	TRIM65 regulates microRNA activity by ubiquitination of TNRC6. Li et al. (2014). Proc Natl Acad Sci U S A	http://www.ncbi.nlm.nih.gov/pubmed/24778252
Physical Interactions	Katsogiannou-Rocchi-2014	0.0005506815503168674	The functional landscape of Hsp27 reveals new cellular processes such as DNA repair and alternative splicing and proposes novel anticancer targets. Katsogiannou et al. (2014). Mol Cell Proteomics	http://www.ncbi.nlm.nih.gov/pubmed/25277244
Physical Interactions	Arbuckle-Grant-2010	0.00045956626909724493	The SH3 domain of postsynaptic density 95 mediates inflammatory pain through phosphatidylinositol-3-kinase recruitment. Arbuckle et al. (2010). EMBO Rep	http://www.ncbi.nlm.nih.gov/pubmed/20467438
Physical Interactions	Bantscheff-Drewes-2011	0.00045040032037930604	Chemoproteomics profiling of HDAC inhibitors reveals selective targeting of HDAC complexes. Bantscheff et al. (2011). Nat Biotechnol	http://www.ncbi.nlm.nih.gov/pubmed/21258344
Physical Interactions	Low-Heck-2014	0.00042986343341442756	A systems-wide screen identifies substrates of the SCFβTrCP ubiquitin ligase. Low et al. (2014). Sci Signal	http://www.ncbi.nlm.nih.gov/pubmed/25515538
Physical Interactions	Lau-Ronai-2012	0.00042583281742712866	PKCε promotes oncogenic functions of ATF2 in the nucleus while blocking its apoptotic function at mitochondria. Lau et al. (2012). Cell	http://www.ncbi.nlm.nih.gov/pubmed/22304920
Physical Interactions	Kırlı-Görlich-2015	0.00040296685830458213	A deep proteomics perspective on CRM1-mediated nuclear export and nucleocytoplasmic partitioning. Kırlı et al. (2015). Elife	http://www.ncbi.nlm.nih.gov/pubmed/26673895
Physical Interactions	Woodsmith-Sanderson-2012	0.0003545930096897165	Systematic analysis of dimeric E3-RING interactions reveals increased combinatorial complexity in human ubiquitination networks. Woodsmith et al. (2012). Mol Cell Proteomics	http://www.ncbi.nlm.nih.gov/pubmed/22493164
Physical Interactions	Zhang-Zou-2011	0.00034773390178696316	A bead-based approach for large-scale identification of in vitro kinase substrates. Zhang et al. (2011). Proteomics	http://www.ncbi.nlm.nih.gov/pubmed/22113938
Physical Interactions	Leng-Wang-2014	0.00027149933916390743	A proteomics strategy for the identification of FAT10-modified sites by mass spectrometry. Leng et al. (2014). J Proteome Res	http://www.ncbi.nlm.nih.gov/pubmed/23862649
Physical Interactions	Bogachek-Weigel-2014	0.00021805556330388632	Sumoylation pathway is required to maintain the basal breast cancer subtype. Bogachek et al. (2014). Cancer Cell	http://www.ncbi.nlm.nih.gov/pubmed/24835590
Physical Interactions	Hanson-Clayton-2014	0.00021468000403917855	Identifying biological pathways that underlie primordial short stature using network analysis. Hanson et al. (2014). J Mol Endocrinol	http://www.ncbi.nlm.nih.gov/pubmed/24711643
Physical Interactions	Markson-Sanderson-2009	0.0002033452531419559	Analysis of the human E2 ubiquitin conjugating enzyme protein interaction network. Markson et al. (2009). Genome Res	http://www.ncbi.nlm.nih.gov/pubmed/19549727
Physical Interactions	Golebiowski-Hay-2009	0.00018816770548765478	System-wide changes to SUMO modifications in response to heat shock. Golebiowski et al. (2009). Sci Signal	http://www.ncbi.nlm.nih.gov/pubmed/19471022
Physical Interactions	Yang-Chen-2010	0.00018138605288967646	Proteomic dissection of cell type-specific H2AX-interacting protein complex associated with hepatocellular carcinoma. Yang et al. (2010). J Proteome Res	http://www.ncbi.nlm.nih.gov/pubmed/20000738
Physical Interactions	Ravasi-Hayashizaki-2010	0.00017730735419614713	An atlas of combinatorial transcriptional regulation in mouse and man. Ravasi et al. (2010). Cell	http://www.ncbi.nlm.nih.gov/pubmed/20211142
Physical Interactions	Arroyo-Aloy-2015	0.0001566743962606674	Systematic identification of molecular links between core and candidate genes in breast cancer. Arroyo et al. (2015). J Mol Biol	http://www.ncbi.nlm.nih.gov/pubmed/25640309
Physical Interactions	IREF-HPRD	0.00015660929148957983
Physical Interactions	Pichlmair-Superti-Furga-2012	0.00015507422414769387	Viral immune modulators perturb the human molecular network by common and unique strategies. Pichlmair et al. (2012). Nature	http://www.ncbi.nlm.nih.gov/pubmed/22810585
Physical Interactions	Virok-Fülöp-2011	0.00015012590785818092	Protein array based interactome analysis of amyloid-β indicates an inhibition of protein translation. Virok et al. (2011). J Proteome Res	http://www.ncbi.nlm.nih.gov/pubmed/21244100
Physical Interactions	Vermeulen-Mann-2010	0.00012429037486499846	Quantitative interaction proteomics and genome-wide profiling of epigenetic histone marks and their readers. Vermeulen et al. (2010). Cell	http://www.ncbi.nlm.nih.gov/pubmed/20850016
Physical Interactions	Grant-2010	0.00012247283315362139	Identification of SUMOylated proteins in neuroblastoma cells after treatment with hydrogen peroxide or ascorbate. Grant. (2010). BMB Rep	http://www.ncbi.nlm.nih.gov/pubmed/21110914
Physical Interactions	Meek-Piwnica-Worms-2004	0.00009603168546758794	Comprehensive proteomic analysis of interphase and mitotic 14-3-3-binding proteins. Meek et al. (2004). J Biol Chem	http://www.ncbi.nlm.nih.gov/pubmed/15161933
Physical Interactions	Soler-López-Aloy-2011	0.0000876416273290093	Interactome mapping suggests new mechanistic details underlying Alzheimer's disease. Soler-López et al. (2011). Genome Res	http://www.ncbi.nlm.nih.gov/pubmed/21163940
Physical Interactions	Yu-Vidal-2011	0.00007090785059739782	Next-generation sequencing to generate interactome datasets. Yu et al. (2011). Nat Methods	http://www.ncbi.nlm.nih.gov/pubmed/21516116
Physical Interactions	Weimann-Stelzl-2013 A	0.000014357328680984614	A Y2H-seq approach defines the human protein methyltransferase interactome. Weimann et al. (2013). Nat Methods	http://www.ncbi.nlm.nih.gov/pubmed/23455924
Physical Interactions	Wong-O'Bryan-2012	0.000007442728365170139	Intersectin (ITSN) family of scaffolds function as molecular hubs in protein interaction networks. Wong et al. (2012). PLoS One	http://www.ncbi.nlm.nih.gov/pubmed/22558309
Physical Interactions	Kim-Major-2015	0.0000016828397463917188	Substrate trapping proteomics reveals targets of the βTrCP2/FBXW11 ubiquitin ligase. Kim et al. (2015). Mol Cell Biol	http://www.ncbi.nlm.nih.gov/pubmed/25332235
Co-expression	Ramaswamy-Golub-2001	0.010213562360242588	Multiclass cancer diagnosis using tumor gene expression signatures. Ramaswamy et al. (2001). Proc Natl Acad Sci U S A	http://www.ncbi.nlm.nih.gov/pubmed/11742071
Co-expression	Wang-Maris-2006	0.009496038535780994	Integrative genomics identifies distinct molecular classes of neuroblastoma and shows that multiple genes are targeted by regional alterations in DNA copy number. Wang et al. (2006). Cancer Res	http://www.ncbi.nlm.nih.gov/pubmed/16778177
Co-expression	Mallon-McKay-2013	0.008581145430731954	StemCellDB: the human pluripotent stem cell database at the National Institutes of Health. Mallon et al. (2013). Stem Cell Res	http://www.ncbi.nlm.nih.gov/pubmed/23117585
Co-expression	Bild-Nevins-2006 B	0.008484308653476652	Oncogenic pathway signatures in human cancers as a guide to targeted therapies. Bild et al. (2006). Nature	http://www.ncbi.nlm.nih.gov/pubmed/16273092
Co-expression	Burington-Shaughnessy-2008	0.008029963611243956	Tumor cell gene expression changes following short-term in vivo exposure to single agent chemotherapeutics are related to survival in multiple myeloma. Burington et al. (2008). Clin Cancer Res	http://www.ncbi.nlm.nih.gov/pubmed/18676754
Co-expression	Dobbin-Giordano-2005	0.007829521368908588	Interlaboratory comparability study of cancer gene expression analysis using oligonucleotide microarrays. Dobbin et al. (2005). Clin Cancer Res	http://www.ncbi.nlm.nih.gov/pubmed/15701842
Co-expression	Bahr-Bowler-2013	0.006954160061401385	Peripheral blood mononuclear cell gene expression in chronic obstructive pulmonary disease. Bahr et al. (2013). Am J Respir Cell Mol Biol	http://www.ncbi.nlm.nih.gov/pubmed/23590301
Co-expression	Alizadeh-Staudt-2000	0.006937339967237059	Distinct types of diffuse large B-cell lymphoma identified by gene expression profiling. Alizadeh et al. (2000). Nature	http://www.ncbi.nlm.nih.gov/pubmed/10676951
Co-expression	Innocenti-Brown-2011	0.006880272434140091	Identification, replication, and functional fine-mapping of expression quantitative trait loci in primary human liver tissue. Innocenti et al. (2011). PLoS Genet	http://www.ncbi.nlm.nih.gov/pubmed/21637794
Co-expression	Rieger-Chu-2004	0.006603053591613952	Toxicity from radiation therapy associated with abnormal transcriptional responses to DNA damage. Rieger et al. (2004). Proc Natl Acad Sci U S A	http://www.ncbi.nlm.nih.gov/pubmed/15096622
Co-expression	Noble-Diehl-2008	0.006500349372354876	Regional variation in gene expression in the healthy colon is dysregulated in ulcerative colitis. Noble et al. (2008). Gut	http://www.ncbi.nlm.nih.gov/pubmed/18523026
Co-expression	Roth-Zlotnik-2006	0.0061039200483223215	Gene expression analyses reveal molecular relationships among 20 regions of the human CNS. Roth et al. (2006). Neurogenetics	http://www.ncbi.nlm.nih.gov/pubmed/16572319
Co-expression	Boldrick-Relman-2002	0.005967177521387209	Stereotyped and specific gene expression programs in human innate immune responses to bacteria. Boldrick et al. (2002). Proc Natl Acad Sci U S A	http://www.ncbi.nlm.nih.gov/pubmed/11805339
Co-expression	Perou-Botstein-2000	0.0059296520066065925	Molecular portraits of human breast tumours. Perou et al. (2000). Nature	http://www.ncbi.nlm.nih.gov/pubmed/10963602
Co-expression	Smirnov-Cheung-2009	0.005845841847344575	Genetic analysis of radiation-induced changes in human gene expression. Smirnov et al. (2009). Nature	http://www.ncbi.nlm.nih.gov/pubmed/19349959
Co-expression	Wang-Cheung-2015	0.00574459528223609	Genetic variation in insulin-induced kinase signaling. Wang et al. (2015). Mol Syst Biol	http://www.ncbi.nlm.nih.gov/pubmed/26202599
Co-expression	Chen-Brown-2002	0.005122794096786902	Gene expression patterns in human liver cancers. Chen et al. (2002). Mol Biol Cell	http://www.ncbi.nlm.nih.gov/pubmed/12058060
Co-expression	Perou-Botstein-1999	0.004989695649255338	Distinctive gene expression patterns in human mammary epithelial cells and breast cancers. Perou et al. (1999). Proc Natl Acad Sci U S A	http://www.ncbi.nlm.nih.gov/pubmed/10430922
Co-expression	Wu-Garvey-2007	0.004814565040720422	The effect of insulin on expression of genes and biochemical pathways in human skeletal muscle. Wu et al. (2007). Endocrine	http://www.ncbi.nlm.nih.gov/pubmed/17709892
Co-expression	Rosenwald-Staudt-2001	0.004006255980508483	Relation of gene expression phenotype to immunoglobulin mutation genotype in B cell chronic lymphocytic leukemia. Rosenwald et al. (2001). J Exp Med	http://www.ncbi.nlm.nih.gov/pubmed/11733578
Predicted	I2D-vonMering-Bork-2002-High-Yeast2Human	0.00890114325080346	Comparative assessment of large-scale data sets of protein-protein interactions. von Mering et al. (2002). Nature	http://www.ncbi.nlm.nih.gov/pubmed/12000970
Predicted	I2D-vonMering-Bork-2002-Medium-Yeast2Human	0.005871613899897967	Comparative assessment of large-scale data sets of protein-protein interactions. von Mering et al. (2002). Nature	http://www.ncbi.nlm.nih.gov/pubmed/12000970
Predicted	I2D-BioGRID-Yeast2Human	0.004987474139856926	BioGRID: a general repository for interaction datasets. Stark et al. (2006). Nucleic Acids Res	http://www.ncbi.nlm.nih.gov/pubmed/16381927
Predicted	I2D-Chen-Pawson-2009-PiwiScreen-Mouse2Human	0.004588818015805671	Mouse Piwi interactome identifies binding mechanism of Tdrkh Tudor domain to arginine methylated Miwi. Chen et al. (2009). Proc Natl Acad Sci U S A	http://www.ncbi.nlm.nih.gov/pubmed/19918066
Predicted	I2D-INNATEDB-Mouse2Human	0.004236191463343591	InnateDB: facilitating systems-level analyses of the mammalian innate immune response. Lynn et al. (2008). Mol Syst Biol	http://www.ncbi.nlm.nih.gov/pubmed/18766178
Predicted	I2D-Tarassov-PCA-Yeast2Human	0.003976644400663621	An in vivo map of the yeast protein interactome. Tarassov et al. (2008). Science	http://www.ncbi.nlm.nih.gov/pubmed/18467557
Predicted	I2D-vonMering-Bork-2002-Low-Yeast2Human	0.003778722239996325	Comparative assessment of large-scale data sets of protein-protein interactions. von Mering et al. (2002). Nature	http://www.ncbi.nlm.nih.gov/pubmed/12000970
Predicted	Wu-Stein-2010	0.00340806531374873	A human functional protein interaction network and its application to cancer data analysis. Wu et al. (2010). Genome Biol	http://www.ncbi.nlm.nih.gov/pubmed/20482850
Predicted	I2D-IntAct-Mouse2Human	0.0030803051211857942	The IntAct molecular interaction database in 2010. Aranda et al. (2010). Nucleic Acids Res	http://www.ncbi.nlm.nih.gov/pubmed/19850723
Predicted	Stuart-Kim-2003	0.0026725319410866684	A gene-coexpression network for global discovery of conserved genetic modules. Stuart et al. (2003). Science	http://www.ncbi.nlm.nih.gov/pubmed/12934013
Predicted	I2D-Yu-Vidal-2008-GoldStd-Yeast2Human	0.0021534500456056645	High-quality binary protein interaction map of the yeast interactome network. Yu et al. (2008). Science	http://www.ncbi.nlm.nih.gov/pubmed/18719252
Predicted	I2D-Krogan-Greenblatt-2006-Core-Yeast2Human	0.00191472451422541	Global landscape of protein complexes in the yeast Saccharomyces cerevisiae. Krogan et al. (2006). Nature	http://www.ncbi.nlm.nih.gov/pubmed/16554755
Predicted	I2D-BIND-Rat2Human	0.0018649935592211446	BIND--a data specification for storing and describing biomolecular interactions, molecular complexes and pathways. Bader et al. (2000). Bioinformatics	http://www.ncbi.nlm.nih.gov/pubmed/10871269
Predicted	I2D-BioGRID-Worm2Human	0.0018495006609281959	BioGRID: a general repository for interaction datasets. Stark et al. (2006). Nucleic Acids Res	http://www.ncbi.nlm.nih.gov/pubmed/16381927
Predicted	I2D-MINT-Rat2Human	0.001693679756441977	MINT: a Molecular INTeraction database. Zanzoni et al. (2002). FEBS Lett	http://www.ncbi.nlm.nih.gov/pubmed/11911893
Predicted	I2D-MINT-Mouse2Human	0.001522068765206116	MINT: a Molecular INTeraction database. Zanzoni et al. (2002). FEBS Lett	http://www.ncbi.nlm.nih.gov/pubmed/11911893
Predicted	I2D-BIND-Mouse2Human	0.0014428271522465685	BIND--a data specification for storing and describing biomolecular interactions, molecular complexes and pathways. Bader et al. (2000). Bioinformatics	http://www.ncbi.nlm.nih.gov/pubmed/10871269
Predicted	I2D-BioGRID-Mouse2Human	0.001195872587602175	BioGRID: a general repository for interaction datasets. Stark et al. (2006). Nucleic Acids Res	http://www.ncbi.nlm.nih.gov/pubmed/16381927
Predicted	I2D-BIND-Yeast2Human	0.001105747312648754	BIND--a data specification for storing and describing biomolecular interactions, molecular complexes and pathways. Bader et al. (2000). Bioinformatics	http://www.ncbi.nlm.nih.gov/pubmed/10871269
Predicted	I2D-Krogan-Greenblatt-2006-NonCore-Yeast2Human	0.0008867813483465635	Global landscape of protein complexes in the yeast Saccharomyces cerevisiae. Krogan et al. (2006). Nature	http://www.ncbi.nlm.nih.gov/pubmed/16554755
Predicted	I2D-IntAct-Fly2Human	0.0008687396367260886	The IntAct molecular interaction database in 2010. Aranda et al. (2010). Nucleic Acids Res	http://www.ncbi.nlm.nih.gov/pubmed/19850723
Predicted	I2D-Formstecher-Daviet-2005-Embryo-Fly2Human	0.0007465361272031165	Protein interaction mapping: a Drosophila case study. Formstecher et al. (2005). Genome Res	http://www.ncbi.nlm.nih.gov/pubmed/15710747
Predicted	I2D-MGI-Mouse2Human	0.000675178506213662	Ontological visualization of protein-protein interactions. Drabkin et al. (2005). BMC Bioinformatics	http://www.ncbi.nlm.nih.gov/pubmed/15707487
Predicted	I2D-IntAct-Rat2Human	0.00008724763827150611	The IntAct molecular interaction database in 2010. Aranda et al. (2010). Nucleic Acids Res	http://www.ncbi.nlm.nih.gov/pubmed/19850723
Predicted	I2D-MINT-Worm2Human	0.000015916657126608432	MINT: a Molecular INTeraction database. Zanzoni et al. (2002). FEBS Lett	http://www.ncbi.nlm.nih.gov/pubmed/11911893
Co-localization	Zhang-Shang-2006	0.02584317019552506	The catalytic subunit of the proteasome is engaged in the entire process of estrogen receptor-regulated transcription. Zhang et al. (2006). EMBO J	http://www.ncbi.nlm.nih.gov/pubmed/16957778
Co-localization	Schadt-Shoemaker-2004	0.016538787997182575	A comprehensive transcript index of the human genome generated using microarrays and computational approaches. Schadt et al. (2004). Genome Biol	http://www.ncbi.nlm.nih.gov/pubmed/15461792
Co-localization	Johnson-Shoemaker-2003	0.011062923829369251	Genome-wide survey of human alternative pre-mRNA splicing with exon junction microarrays. Johnson et al. (2003). Science	http://www.ncbi.nlm.nih.gov/pubmed/14684825
Co-localization	Chen-Huang-2014	0.008219785481855263	Using an in situ proximity ligation assay to systematically profile endogenous protein-protein interactions in a pathway network. Chen et al. (2014). J Proteome Res	http://www.ncbi.nlm.nih.gov/pubmed/25241761
Pathway	Wu-Stein-2010	0.015390643383927155	A human functional protein interaction network and its application to cancer data analysis. Wu et al. (2010). Genome Biol	http://www.ncbi.nlm.nih.gov/pubmed/20482850
Pathway	REACTOME	0.013295597275140484
Pathway	NCI_NATURE	0.005807392585771254
Pathway	CELL_MAP	0.004556755077404686
Pathway	IMID	0.004139011656605635
Pathway	HUMANCYC	0.00030615723507635567
Genetic Interactions	Vizeacoumar-Moffat-2013	0.004134990122682378	A negative genetic interaction map in isogenic cancer cell lines reveals cancer cell vulnerabilities. Vizeacoumar et al. (2013). Mol Syst Biol	http://www.ncbi.nlm.nih.gov/pubmed/24104479
Genetic Interactions	BIOGRID-SMALL-SCALE-STUDIES	0.003826243527973304
Genetic Interactions	Toyoshima-Grandori-2012	0.002782253869404025	Functional genomics identifies therapeutic targets for MYC-driven cancer. Toyoshima et al. (2012). Proc Natl Acad Sci U S A	http://www.ncbi.nlm.nih.gov/pubmed/22623531
Genetic Interactions	IREF-SMALL-SCALE-STUDIES	0.002369778659177256
Genetic Interactions	Blomen-Brummelkamp-2015	0.0008466437295810055	Gene essentiality and synthetic lethality in haploid human cells. Blomen et al. (2015). Science	http://www.ncbi.nlm.nih.gov/pubmed/26472760
Genetic Interactions	Willingham-Muchowski-2003	0.00002263933077088589	Yeast genes that enhance the toxicity of a mutant huntingtin fragment or alpha-synuclein. Willingham et al. (2003). Science	http://www.ncbi.nlm.nih.gov/pubmed/14657499
Shared protein domains	INTERPRO	0.0038266696310454706
Shared protein domains	PFAM	0.0020533079348533773
