# Supplementary material for: Comprehensive analysis of PLOD family members in low-grade gliomas using bioinformatics methods
Source: PLoS One. 2021 Jan 27;16(1):e0246097. doi: 10.1371/journal.pone.0246097 (PMC7840023; doi:10.1371/journal.pone.0246097)
Supplement: S1 File — (ZIP) [file pone.0246097.s001.zip › Supplement 1/Supplement for GeneMINIA network/genemania-parameters.json]

{
  "version": "13 March 2017 00:00:00",
  "organism": "H. sapiens",
  "genes": [
    "PLOD1",
    "PLOD2",
    "PLOD3"
  ],
  "networks": {
    "Co-expression": [
      "Alizadeh-Staudt-2000",
      "Bahr-Bowler-2013",
      "Bild-Nevins-2006 B",
      "Boldrick-Relman-2002",
      "Burington-Shaughnessy-2008",
      "Chen-Brown-2002",
      "Dobbin-Giordano-2005",
      "Innocenti-Brown-2011",
      "Mallon-McKay-2013",
      "Noble-Diehl-2008",
      "Perou-Botstein-1999",
      "Perou-Botstein-2000",
      "Ramaswamy-Golub-2001",
      "Rieger-Chu-2004",
      "Rosenwald-Staudt-2001",
      "Roth-Zlotnik-2006",
      "Smirnov-Cheung-2009",
      "Wang-Maris-2006",
      "Wang-Cheung-2015",
      "Wu-Garvey-2007"
    ],
    "Co-localization": [
      "Chen-Huang-2014",
      "Johnson-Shoemaker-2003",
      "Schadt-Shoemaker-2004",
      "Zhang-Shang-2006"
    ],
    "Genetic Interactions": [
      "BIOGRID-SMALL-SCALE-STUDIES",
      "IREF-SMALL-SCALE-STUDIES",
      "Bailey-Hieter-2015",
      "Blomen-Brummelkamp-2015",
      "Lin-Smith-2010",
      "Luo-Elledge-2009",
      "Toyoshima-Grandori-2012",
      "Vizeacoumar-Moffat-2013",
      "Willingham-Muchowski-2003",
      "Xie-Green-2012"
    ],
    "Pathway": [
      "CELL_MAP",
      "HUMANCYC",
      "IMID",
      "NCI_NATURE",
      "REACTOME",
      "Wu-Stein-2010"
    ],
    "Physical Interactions": [
      "BIOGRID-SMALL-SCALE-STUDIES",
      "IREF-BIND",
      "IREF-BIOGRID",
      "IREF-DIP",
      "IREF-HPRD",
      "IREF-INTACT",
      "IREF-MATRIXDB",
      "IREF-MPPI",
      "IREF-PUBMED",
      "IREF-SMALL-SCALE-STUDIES",
      "Abu-Odeh-Aqeilan-2014",
      "Agrawal-Sedivy-2010",
      "Aichem-Groettrup-2012",
      "Albers-Koegl-2005",
      "Alexandru-Deshaies-2008",
      "Andresen-Flores-Morales-2014",
      "Arbuckle-Grant-2010",
      "Arroyo-Aloy-2014",
      "Arroyo-Aloy-2015",
      "Bandyopadhyay-Ideker-2010",
      "Bantscheff-Drewes-2011",
      "Barr-Knapp-2009",
      "Barrios-Rodiles-Wrana-2005",
      "Behrends-Harper-2010",
      "Behzadnia-Lührmann-2007",
      "Bennett-Harper-2010",
      "Benzinger-Hermeking-2005",
      "Berggård-James-2006",
      "Bett-Hay-2013",
      "Bhatnagar-Attie-2014",
      "Blandin-Richard-2013",
      "Blomen-Brummelkamp-2015",
      "Bogachek-Weigel-2014",
      "Bonacci-Soubeyran-2014",
      "Bouwmeester-Superti-Furga-2004",
      "Brajenovic-Drewes-2004",
      "Brehme-Superti-Furga-2009",
      "Bruderer-Hay-2011",
      "Butland-Hayden-2014",
      "Byron-Humphries-2012",
      "Cai-Conaway-2007",
      "Camargo-Brandon-2007",
      "Campos-Reinberg-2015",
      "Cao-Chinnaiyan-2014",
      "Carmon-Liu-2014",
      "Chen-Ge-2013",
      "Chen-Zhang-2013",
      "Christianson-Kopito-2011",
      "Cloutier-Coulombe-2013",
      "Colland-Gauthier-2004",
      "Corominas-Iakoucheva-2014",
      "Couzens-Gingras-2013",
      "Cox-Rizzino-2013",
      "Coyaud-Raught-2015",
      "Danielsen-Nielsen-2011",
      "Dart-Wells-2015",
      "de Hoog-Mann-2004",
      "Diner-Cristea-2015",
      "Drissi-Boisvert-2015",
      "Dyer-Sobral-2010",
      "Emanuele-Elledge-2011",
      "Emdal-Olsen-2015",
      "Ewing-Figeys-2007",
      "Fenner-Prehn-2010",
      "Floyd-Pagliarini-2016",
      "Foerster-Ritter-2013",
      "Fogeron-Lange-2013",
      "Foster-Marshall-2013",
      "Freibaum-Taylor-2010",
      "Gabriel-Baumgrass-2016",
      "Galligan-Howley-2015",
      "Gao-Reinberg-2012",
      "Gautier-Hall-2009",
      "Giannone-Liu-2010",
      "Glatter-Gstaiger-2009",
      "Gloeckner-Ueffing-2007",
      "Goehler-Wanker-2004",
      "Golebiowski-Hay-2009",
      "Goudreault-Gingras-2009",
      "Grant-2010",
      "Greco-Cristea-2011",
      "Grossmann-Stelzl-2015",
      "Guarani-Harper-2014",
      "Gupta-Pelletier-2015",
      "Hanson-Clayton-2014",
      "Hauri-Gstaiger-2013",
      "Havrylov-Redowicz-2009",
      "Havugimana-Emili-2012",
      "Hayes-Urbé-2012",
      "Hegele-Stelzl-2012 A",
      "Hegele-Stelzl-2012 B",
      "Hein-Mann-2015",
      "Hill-Livingston-2014",
      "Humphries-Humphries-2009",
      "Hutchins-Peters-2010",
      "Huttlin-Gygi-2015",
      "Ingham-Pawson-2005",
      "Jeronimo-Coulombe-2007",
      "Jin-Pawson-2004",
      "Johnson-Kerner-Wichterle-2015",
      "Jones-MacBeath-2006",
      "Joshi-Cristea-2013",
      "Jäger-Krogan-2011",
      "Kahle-Zoghbi-2011",
      "Kaltenbach-Hughes-2007",
      "Katsogiannou-Rocchi-2014",
      "Kim-Gygi-2011",
      "Kim-Major-2015",
      "Kneissl-Grummt-2003",
      "Koch-Hermeking-2007",
      "Kotlyar-Jurisica-2015",
      "Kristensen-Foster-2012",
      "Kärblane-Sarmiento-2015",
      "Kırlı-Görlich-2015",
      "Lambert-Gingras-2015",
      "Lamoliatte-Thibault-2014",
      "Lau-Ronai-2012",
      "Lee-Songyang-2011",
      "Lehner-Sanderson-2004 A",
      "Lehner-Sanderson-2004 B",
      "Leng-Wang-2014",
      "Leung-Jones-2014",
      "Li-Chen-2015",
      "Li-Dorf-2011 A",
      "Li-Dorf-2011 B",
      "Li-Dorf-2014",
      "Li-Haura-2013",
      "Lim-Zoghbi-2006",
      "Lipp-Guthrie-2015",
      "Liu-Wang-2012",
      "Llères-Lamond-2010",
      "Loch-Strickler-2012",
      "Low-Heck-2014",
      "Lu-Zhang-2013",
      "Mak-Moffat-2010",
      "Malovannaya-Qin-2010",
      "Markson-Sanderson-2009",
      "Maréchal-Zou-2014",
      "Matsumoto-Nakayama-2005",
      "McCracken-Blencowe-2005",
      "McFarland-Nussbaum-2008",
      "Meek-Piwnica-Worms-2004",
      "Milev-Mouland-2012",
      "Miyamoto-Sato-Yanagawa-2010",
      "Murakawa-Landthaler-2015",
      "Nakayama-Ohara-2002",
      "Nakayasu-Adkins-2013",
      "Napolitano-Meroni-2011",
      "Narayan-Bennett-2012",
      "Nathan-Goldberg-2013",
      "Neganova-Lako-2011",
      "Newman-Keating-2003",
      "Nicholson-Hupp-2014",
      "Oliviero-Cagney-2015",
      "Olma-Pintard-2009",
      "Oláh-Ovádi-2011",
      "Oshikawa-Nakayama-2012",
      "Ouyang-Gill-2009",
      "Panigrahi-Pati-2012",
      "Papp-Lamia-2015",
      "Perez-Hernandez-Yáñez-Mó-2013",
      "Persaud-Rotin-2009",
      "Petschnigg-Stagljar-2014",
      "Phillips-Corn-2013",
      "Pichlmair-Superti-Furga-2011",
      "Pichlmair-Superti-Furga-2012",
      "Pilot-Storck-Goillot-2010",
      "Povlsen-Choudhary-2012",
      "Ramachandran-LaBaer-2004",
      "Raman-Harper-2015",
      "Ravasi-Hayashizaki-2010",
      "Reinke-Keating-2013",
      "Reyniers-Taymans-2014",
      "Richter-Chrzanowska-Lightowlers-2010",
      "Rolland-Vidal-2014",
      "Roux-Burke-2012",
      "Rowbotham-Mermoud-2011",
      "Roy-Pardo-2014",
      "Roy-Parent-2013",
      "Rual-Vidal-2005 A",
      "Rual-Vidal-2005 B",
      "Sang-Jackson-2011",
      "Sato-Conaway-2004",
      "Scholz-Taylor-2016",
      "Singh-Moore-2012",
      "So-Colwill-2015",
      "Soler-López-Aloy-2011",
      "Sowa-Harper-2009",
      "Stehling-Lill-2012",
      "Stehling-Lill-2013",
      "Stelzl-Wanker-2005",
      "Stes-Gevaert-2014",
      "Suter-Wanker-2013",
      "Taipale-Lindquist-2012",
      "Taipale-Lindquist-2014",
      "Takahashi-Conaway-2011",
      "Tarallo-Weisz-2011",
      "Tatham-Hay-2011",
      "Teixeira-Gomes-2010",
      "Thalappilly-Dusetti-2008",
      "Thompson-Luchansky-2014",
      "Tong-Moran-2014",
      "Tsai-Cristea-2012",
      "Udeshi-Carr-2012",
      "van Wijk-Timmers-2009",
      "Vandamme-Angrand-2011",
      "Varjosalo-Gstaiger-2013",
      "Varjosalo-Superti-Furga-2013",
      "Venkatesan-Vidal-2009",
      "Vermeulen-Mann-2010",
      "Vinayagam-Wanker-2011",
      "Virok-Fülöp-2011",
      "Wagner-Choudhary-2011",
      "Wallach-Kramer-2013",
      "Wan-Emili-2015",
      "Wang-Balch-2006",
      "Wang-He-2008",
      "Wang-Xu-2015",
      "Wang-Yang-2011",
      "Weimann-Stelzl-2013 A",
      "Weimann-Stelzl-2013 B",
      "Weinmann-Meister-2009",
      "Wen-Wu-2014",
      "Whisenant-Salomon-2015",
      "Wilker-Yaffe-2007",
      "Witt-Labeit-2008",
      "Wong-O'Bryan-2012",
      "Woods-Monteiro-2012",
      "Woodsmith-Sanderson-2012",
      "Wu-Li-2007",
      "Wu-Ma-2012",
      "Xiao-Lefkowitz-2007",
      "Xie-Cong-2013",
      "Xu-Ye-2012",
      "Yang-Chen-2010",
      "Yatim-Benkirane-2012",
      "Yu-Chow-2013",
      "Yu-Vidal-2011",
      "Zanon-Pichler-2013",
      "Zhang-Zou-2011",
      "Zhao-Krug-2005",
      "Zhao-Yang-2011",
      "Zhou-Conrads-2004",
      "Zhou-Hanemann-2016"
    ],
    "Predicted": [
      "I2D-Manual-Mouse2Human",
      "I2D-Manual-Rat2Human",
      "I2D-IntAct-Fly2Human",
      "I2D-IntAct-Mouse2Human",
      "I2D-IntAct-Rat2Human",
      "I2D-IntAct-Worm2Human",
      "I2D-IntAct-Yeast2Human",
      "I2D-BIND-Fly2Human",
      "I2D-BIND-Mouse2Human",
      "I2D-BIND-Rat2Human",
      "I2D-BIND-Worm2Human",
      "I2D-BIND-Yeast2Human",
      "I2D-Chen-Pawson-2009-PiwiScreen-Mouse2Human",
      "I2D-MGI-Mouse2Human",
      "I2D-Formstecher-Daviet-2005-Embryo-Fly2Human",
      "I2D-Giot-Rothbert-2003-Low-Fly2Human",
      "I2D-Krogan-Greenblatt-2006-Core-Yeast2Human",
      "I2D-Krogan-Greenblatt-2006-NonCore-Yeast2Human",
      "I2D-Li-Vidal-2004-CORE-1-Worm2Human",
      "I2D-Li-Vidal-2004-non-core-Worm2Human",
      "I2D-INNATEDB-Mouse2Human",
      "I2D-Ptacek-Snyder-2005-Yeast2Human",
      "I2D-BioGRID-Fly2Human",
      "I2D-BioGRID-Mouse2Human",
      "I2D-BioGRID-Rat2Human",
      "I2D-BioGRID-Worm2Human",
      "I2D-BioGRID-Yeast2Human",
      "Stuart-Kim-2003",
      "I2D-Tarassov-PCA-Yeast2Human",
      "I2D-Tewari-Vidal-2004-TGFb-Worm2Human",
      "I2D-vonMering-Bork-2002-High-Yeast2Human",
      "I2D-vonMering-Bork-2002-Low-Yeast2Human",
      "I2D-vonMering-Bork-2002-Medium-Yeast2Human",
      "I2D-Wang-Orkin-2006-EScmplx-Mouse2Human",
      "I2D-Wang-Orkin-2006-EScmplxlow-Mouse2Human",
      "Wu-Stein-2010",
      "I2D-Yu-Vidal-2008-GoldStd-Yeast2Human",
      "I2D-MINT-Fly2Human",
      "I2D-MINT-Mouse2Human",
      "I2D-MINT-Rat2Human",
      "I2D-MINT-Worm2Human",
      "I2D-MINT-Yeast2Human"
    ],
    "Shared protein domains": [
      "INTERPRO",
      "PFAM"
    ],
    "Uploaded": []
  },
  "attributeGroups": [
    "Consolidated-Pathways-2013",
    "Drug-interactions-2013",
    "InterPro",
    "miRNA-target-predictions-2013",
    "Transcriptional-factor-targets-2013"
  ],
  "selectedWeighting": {
    "name": "Automatically selected weighting method",
    "value": "AUTOMATIC_SELECT"
  },
  "usedWeighting": "AUTOMATIC_SELECT",
  "numberOfResultGenes": 20,
  "numberOfResultAttributes": 10
}
