# Supplementary material for: Comprehensive analysis of PLOD family members in low-grade gliomas using bioinformatics methods
Source: PLoS One. 2021 Jan 27;16(1):e0246097. doi: 10.1371/journal.pone.0246097 (PMC7840023; doi:10.1371/journal.pone.0246097)
Supplement: S1 File — (ZIP) [file pone.0246097.s001.zip › Supplement 1/Supplement for GeneMINIA network/genemania-parameters.txt]

Organism	H. sapiens

Genes	PLOD1	PLOD2	PLOD3

Networks
Co-expression	Alizadeh-Staudt-2000	Bahr-Bowler-2013	Bild-Nevins-2006 B	Boldrick-Relman-2002	Burington-Shaughnessy-2008	Chen-Brown-2002	Dobbin-Giordano-2005	Innocenti-Brown-2011	Mallon-McKay-2013	Noble-Diehl-2008	Perou-Botstein-1999	Perou-Botstein-2000	Ramaswamy-Golub-2001	Rieger-Chu-2004	Rosenwald-Staudt-2001	Roth-Zlotnik-2006	Smirnov-Cheung-2009	Wang-Maris-2006	Wang-Cheung-2015	Wu-Garvey-2007,Co-localization	Chen-Huang-2014	Johnson-Shoemaker-2003	Schadt-Shoemaker-2004	Zhang-Shang-2006,Genetic Interactions	BIOGRID-SMALL-SCALE-STUDIES	IREF-SMALL-SCALE-STUDIES	Bailey-Hieter-2015	Blomen-Brummelkamp-2015	Lin-Smith-2010	Luo-Elledge-2009	Toyoshima-Grandori-2012	Vizeacoumar-Moffat-2013	Willingham-Muchowski-2003	Xie-Green-2012,Pathway	CELL_MAP	HUMANCYC	IMID	NCI_NATURE	REACTOME	Wu-Stein-2010,Physical Interactions	BIOGRID-SMALL-SCALE-STUDIES	IREF-BIND	IREF-BIOGRID	IREF-DIP	IREF-HPRD	IREF-INTACT	IREF-MATRIXDB	IREF-MPPI	IREF-PUBMED	IREF-SMALL-SCALE-STUDIES	Abu-Odeh-Aqeilan-2014	Agrawal-Sedivy-2010	Aichem-Groettrup-2012	Albers-Koegl-2005	Alexandru-Deshaies-2008	Andresen-Flores-Morales-2014	Arbuckle-Grant-2010	Arroyo-Aloy-2014	Arroyo-Aloy-2015	Bandyopadhyay-Ideker-2010	Bantscheff-Drewes-2011	Barr-Knapp-2009	Barrios-Rodiles-Wrana-2005	Behrends-Harper-2010	Behzadnia-Lührmann-2007	Bennett-Harper-2010	Benzinger-Hermeking-2005	Berggård-James-2006	Bett-Hay-2013	Bhatnagar-Attie-2014	Blandin-Richard-2013	Blomen-Brummelkamp-2015	Bogachek-Weigel-2014	Bonacci-Soubeyran-2014	Bouwmeester-Superti-Furga-2004	Brajenovic-Drewes-2004	Brehme-Superti-Furga-2009	Bruderer-Hay-2011	Butland-Hayden-2014	Byron-Humphries-2012	Cai-Conaway-2007	Camargo-Brandon-2007	Campos-Reinberg-2015	Cao-Chinnaiyan-2014	Carmon-Liu-2014	Chen-Ge-2013	Chen-Zhang-2013	Christianson-Kopito-2011	Cloutier-Coulombe-2013	Colland-Gauthier-2004	Corominas-Iakoucheva-2014	Couzens-Gingras-2013	Cox-Rizzino-2013	Coyaud-Raught-2015	Danielsen-Nielsen-2011	Dart-Wells-2015	de Hoog-Mann-2004	Diner-Cristea-2015	Drissi-Boisvert-2015	Dyer-Sobral-2010	Emanuele-Elledge-2011	Emdal-Olsen-2015	Ewing-Figeys-2007	Fenner-Prehn-2010	Floyd-Pagliarini-2016	Foerster-Ritter-2013	Fogeron-Lange-2013	Foster-Marshall-2013	Freibaum-Taylor-2010	Gabriel-Baumgrass-2016	Galligan-Howley-2015	Gao-Reinberg-2012	Gautier-Hall-2009	Giannone-Liu-2010	Glatter-Gstaiger-2009	Gloeckner-Ueffing-2007	Goehler-Wanker-2004	Golebiowski-Hay-2009	Goudreault-Gingras-2009	Grant-2010	Greco-Cristea-2011	Grossmann-Stelzl-2015	Guarani-Harper-2014	Gupta-Pelletier-2015	Hanson-Clayton-2014	Hauri-Gstaiger-2013	Havrylov-Redowicz-2009	Havugimana-Emili-2012	Hayes-Urbé-2012	Hegele-Stelzl-2012 A	Hegele-Stelzl-2012 B	Hein-Mann-2015	Hill-Livingston-2014	Humphries-Humphries-2009	Hutchins-Peters-2010	Huttlin-Gygi-2015	Ingham-Pawson-2005	Jeronimo-Coulombe-2007	Jin-Pawson-2004	Johnson-Kerner-Wichterle-2015	Jones-MacBeath-2006	Joshi-Cristea-2013	Jäger-Krogan-2011	Kahle-Zoghbi-2011	Kaltenbach-Hughes-2007	Katsogiannou-Rocchi-2014	Kim-Gygi-2011	Kim-Major-2015	Kneissl-Grummt-2003	Koch-Hermeking-2007	Kotlyar-Jurisica-2015	Kristensen-Foster-2012	Kärblane-Sarmiento-2015	Kırlı-Görlich-2015	Lambert-Gingras-2015	Lamoliatte-Thibault-2014	Lau-Ronai-2012	Lee-Songyang-2011	Lehner-Sanderson-2004 A	Lehner-Sanderson-2004 B	Leng-Wang-2014	Leung-Jones-2014	Li-Chen-2015	Li-Dorf-2011 A	Li-Dorf-2011 B	Li-Dorf-2014	Li-Haura-2013	Lim-Zoghbi-2006	Lipp-Guthrie-2015	Liu-Wang-2012	Llères-Lamond-2010	Loch-Strickler-2012	Low-Heck-2014	Lu-Zhang-2013	Mak-Moffat-2010	Malovannaya-Qin-2010	Markson-Sanderson-2009	Maréchal-Zou-2014	Matsumoto-Nakayama-2005	McCracken-Blencowe-2005	McFarland-Nussbaum-2008	Meek-Piwnica-Worms-2004	Milev-Mouland-2012	Miyamoto-Sato-Yanagawa-2010	Murakawa-Landthaler-2015	Nakayama-Ohara-2002	Nakayasu-Adkins-2013	Napolitano-Meroni-2011	Narayan-Bennett-2012	Nathan-Goldberg-2013	Neganova-Lako-2011	Newman-Keating-2003	Nicholson-Hupp-2014	Oliviero-Cagney-2015	Olma-Pintard-2009	Oláh-Ovádi-2011	Oshikawa-Nakayama-2012	Ouyang-Gill-2009	Panigrahi-Pati-2012	Papp-Lamia-2015	Perez-Hernandez-Yáñez-Mó-2013	Persaud-Rotin-2009	Petschnigg-Stagljar-2014	Phillips-Corn-2013	Pichlmair-Superti-Furga-2011	Pichlmair-Superti-Furga-2012	Pilot-Storck-Goillot-2010	Povlsen-Choudhary-2012	Ramachandran-LaBaer-2004	Raman-Harper-2015	Ravasi-Hayashizaki-2010	Reinke-Keating-2013	Reyniers-Taymans-2014	Richter-Chrzanowska-Lightowlers-2010	Rolland-Vidal-2014	Roux-Burke-2012	Rowbotham-Mermoud-2011	Roy-Pardo-2014	Roy-Parent-2013	Rual-Vidal-2005 A	Rual-Vidal-2005 B	Sang-Jackson-2011	Sato-Conaway-2004	Scholz-Taylor-2016	Singh-Moore-2012	So-Colwill-2015	Soler-López-Aloy-2011	Sowa-Harper-2009	Stehling-Lill-2012	Stehling-Lill-2013	Stelzl-Wanker-2005	Stes-Gevaert-2014	Suter-Wanker-2013	Taipale-Lindquist-2012	Taipale-Lindquist-2014	Takahashi-Conaway-2011	Tarallo-Weisz-2011	Tatham-Hay-2011	Teixeira-Gomes-2010	Thalappilly-Dusetti-2008	Thompson-Luchansky-2014	Tong-Moran-2014	Tsai-Cristea-2012	Udeshi-Carr-2012	van Wijk-Timmers-2009	Vandamme-Angrand-2011	Varjosalo-Gstaiger-2013	Varjosalo-Superti-Furga-2013	Venkatesan-Vidal-2009	Vermeulen-Mann-2010	Vinayagam-Wanker-2011	Virok-Fülöp-2011	Wagner-Choudhary-2011	Wallach-Kramer-2013	Wan-Emili-2015	Wang-Balch-2006	Wang-He-2008	Wang-Xu-2015	Wang-Yang-2011	Weimann-Stelzl-2013 A	Weimann-Stelzl-2013 B	Weinmann-Meister-2009	Wen-Wu-2014	Whisenant-Salomon-2015	Wilker-Yaffe-2007	Witt-Labeit-2008	Wong-O'Bryan-2012	Woods-Monteiro-2012	Woodsmith-Sanderson-2012	Wu-Li-2007	Wu-Ma-2012	Xiao-Lefkowitz-2007	Xie-Cong-2013	Xu-Ye-2012	Yang-Chen-2010	Yatim-Benkirane-2012	Yu-Chow-2013	Yu-Vidal-2011	Zanon-Pichler-2013	Zhang-Zou-2011	Zhao-Krug-2005	Zhao-Yang-2011	Zhou-Conrads-2004	Zhou-Hanemann-2016,Predicted	I2D-Manual-Mouse2Human	I2D-Manual-Rat2Human	I2D-IntAct-Fly2Human	I2D-IntAct-Mouse2Human	I2D-IntAct-Rat2Human	I2D-IntAct-Worm2Human	I2D-IntAct-Yeast2Human	I2D-BIND-Fly2Human	I2D-BIND-Mouse2Human	I2D-BIND-Rat2Human	I2D-BIND-Worm2Human	I2D-BIND-Yeast2Human	I2D-Chen-Pawson-2009-PiwiScreen-Mouse2Human	I2D-MGI-Mouse2Human	I2D-Formstecher-Daviet-2005-Embryo-Fly2Human	I2D-Giot-Rothbert-2003-Low-Fly2Human	I2D-Krogan-Greenblatt-2006-Core-Yeast2Human	I2D-Krogan-Greenblatt-2006-NonCore-Yeast2Human	I2D-Li-Vidal-2004-CORE-1-Worm2Human	I2D-Li-Vidal-2004-non-core-Worm2Human	I2D-INNATEDB-Mouse2Human	I2D-Ptacek-Snyder-2005-Yeast2Human	I2D-BioGRID-Fly2Human	I2D-BioGRID-Mouse2Human	I2D-BioGRID-Rat2Human	I2D-BioGRID-Worm2Human	I2D-BioGRID-Yeast2Human	Stuart-Kim-2003	I2D-Tarassov-PCA-Yeast2Human	I2D-Tewari-Vidal-2004-TGFb-Worm2Human	I2D-vonMering-Bork-2002-High-Yeast2Human	I2D-vonMering-Bork-2002-Low-Yeast2Human	I2D-vonMering-Bork-2002-Medium-Yeast2Human	I2D-Wang-Orkin-2006-EScmplx-Mouse2Human	I2D-Wang-Orkin-2006-EScmplxlow-Mouse2Human	Wu-Stein-2010	I2D-Yu-Vidal-2008-GoldStd-Yeast2Human	I2D-MINT-Fly2Human	I2D-MINT-Mouse2Human	I2D-MINT-Rat2Human	I2D-MINT-Worm2Human	I2D-MINT-Yeast2Human,Shared protein domains	INTERPRO	PFAM,Uploaded	

Network weighting	Automatically selected weighting method
Network weighting code	AUTOMATIC_SELECT

Attribute groups	Consolidated-Pathways-2013	Drug-interactions-2013	InterPro	miRNA-target-predictions-2013	Transcriptional-factor-targets-2013

Number of gene results	20

Number of attribute results	10

Version	13 March 2017 00:00:00
