# Supplementary material for: Comprehensive analysis of PLOD family members in low-grade gliomas using bioinformatics methods
Source: PLoS One. 2021 Jan 27;16(1):e0246097. doi: 10.1371/journal.pone.0246097 (PMC7840023; doi:10.1371/journal.pone.0246097)
Supplement: S1 File — (ZIP) [file pone.0246097.s001.zip › Supplement 1/Supplement for Transcription factor-miRNA coregulatory network/subnetwork1.sif]

MYC	pp	FOXA1
MYC	pp	HNRNPA1
MYC	pp	PLOD3
MYC	pp	GEMIN5
MYC	pp	PLOD1
MYC	pp	FAM107B
YY1	pp	NCDN
YY1	pp	PLOD3
YY1	pp	P4HA1
YY1	pp	GEMIN5
USF1	pp	EGLN2
USF1	pp	PLOD3
USF1	pp	GEMIN5
USF1	pp	HNRNPH2
USF1	pp	PLOD1
USF1	pp	EGLN3
SP1	pp	HNRNPA1
SP1	pp	NCDN
SP1	pp	EGLN2
SP1	pp	PLOD3
SP1	pp	POR
SP1	pp	CALU
SP1	pp	PLOD2
SP1	pp	CDCA3
MAX	pp	HNRNPA1
MAX	pp	EGLN2
MAX	pp	PLOD3
MAX	pp	RNF123
MAX	pp	P4HA1
MAX	pp	GEMIN5
MAX	pp	HNRNPH2
MAX	pp	EGLN3
MAX	pp	FAM107B
EGR1	pp	NCDN
EGR1	pp	PLOD3
EGR1	pp	POR
EGR1	pp	LEPRE1
EGR1	pp	RNF123
EGR1	pp	LEPREL2
EGR1	pp	GLT25D1
EGR1	pp	C17orf101
ZEB1	pp	FOXA1
ZEB1	pp	EGLN2
ZEB1	pp	LEPRE1
ZEB1	pp	RNF123
XBP1	pp	P4HA2
XBP1	pp	HNRNPH2
XBP1	pp	CALU
VSX2	pp	FOXA1
VSX2	pp	HNRNPH2
TFAP2A	pp	P4HA1
TFAP2A	pp	P4HA2
TFAP2A	pp	HNRNPH2
TFAP2A	pp	PLOD2
TFAP2A	pp	ANXA2
TCF3	pp	NCDN
TCF3	pp	EGLN2
TCF3	pp	LEPREL2
SPI1	pp	HNRNPH2
SPI1	pp	GLT25D1
RFX1	pp	P4HA1
RFX1	pp	LEPREL2
POU2F1	pp	FOXA1
POU2F1	pp	EGLN3
POU2F1	pp	LEPREL2
NFYA	pp	HNRNPA1
NFYA	pp	HNRNPH2
NFYA	pp	CALU
NFYA	pp	CDCA3
HNF4A	pp	PLOD3
HNF4A	pp	ANXA2
HLF	pp	FOXA1
HLF	pp	PLOD2
FOXA1	pp	CTCF
FOXA1	pp	hsa-let-7a
FOXA1	pp	hsa-miR-122
FOXA1	pp	hsa-miR-132
FOXA1	pp	hsa-miR-98
FOXA1	pp	NCDN
FOXA1	pp	ANXA2
E2F2	pp	GLT25D1
E2F2	pp	CDCA3
E2F1	pp	GLT25D1
E2F1	pp	CDCA3
E2F1	pp	FAM107B
CUX1	pp	NCDN
CUX1	pp	PLOD3
CUX1	pp	RNF123
CUX1	pp	EGLN3
CTCF	pp	PLOD3
CTCF	pp	P4HA2
ATF2	pp	NCDN
ATF2	pp	P4HA2
ARNT	pp	HNRNPA1
ARNT	pp	HNRNPH2
ARNT	pp	GLT25D1
hsa-let-7a	pp	P4HA2
hsa-let-7a	pp	CALU
hsa-let-7i	pp	P4HA2
hsa-let-7i	pp	CALU
hsa-let-7i	pp	LEPREL2
hsa-miR-1	pp	ANXA2
hsa-miR-1	pp	FAM107B
hsa-miR-122	pp	NCDN
hsa-miR-122	pp	P4HA1
hsa-miR-122	pp	EGLN3
hsa-miR-124	pp	PLOD3
hsa-miR-124	pp	P4HA1
hsa-miR-124	pp	P4HA2
hsa-miR-124	pp	CALU
hsa-miR-132	pp	CALU
hsa-miR-132	pp	TGFBI
hsa-miR-145	pp	P4HA1
hsa-miR-145	pp	TGFBI
hsa-miR-199a-5p	pp	LEPREL2
hsa-miR-199a-5p	pp	FAM107B
hsa-miR-200c	pp	HNRNPH2
hsa-miR-200c	pp	CALU
hsa-miR-200c	pp	TGFBI
hsa-miR-21	pp	PLOD3
hsa-miR-21	pp	TGFBI
hsa-miR-218	pp	HNRNPA1
hsa-miR-218	pp	CALU
hsa-miR-218	pp	EGLN3
hsa-miR-22	pp	LEPREL2
hsa-miR-22	pp	TGFBI
hsa-miR-29a	pp	LEPRE1
hsa-miR-29a	pp	CALU
hsa-miR-32	pp	HNRNPA1
hsa-miR-32	pp	LEPREL2
hsa-miR-335	pp	CALU
hsa-miR-335	pp	PLOD1
hsa-miR-335	pp	FAM107B
hsa-miR-34a	pp	NCDN
hsa-miR-34a	pp	PLOD1
hsa-miR-34a	pp	GLT25D1
hsa-miR-34a	pp	TGFBI
hsa-miR-429	pp	CALU
hsa-miR-429	pp	TGFBI
hsa-miR-429	pp	FAM107B
hsa-miR-518a-5p	pp	RNF123
hsa-miR-518a-5p	pp	CALU
hsa-miR-532-3p	pp	EGLN2
hsa-miR-532-3p	pp	RNF123
hsa-miR-532-3p	pp	TGFBI
hsa-miR-9	pp	LEPRE1
hsa-miR-9	pp	P4HA2
hsa-miR-9	pp	CALU
hsa-miR-9	pp	EGLN3
hsa-miR-9	pp	ANXA2
hsa-miR-9	pp	TGFBI
hsa-miR-9	pp	FAM107B
hsa-miR-98	pp	EGLN2
hsa-miR-98	pp	P4HA2
hsa-miR-98	pp	CALU
