# Supplementary material for: Comprehensive analysis of PLOD family members in low-grade gliomas using bioinformatics methods
Source: PLoS One. 2021 Jan 27;16(1):e0246097. doi: 10.1371/journal.pone.0246097 (PMC7840023; doi:10.1371/journal.pone.0246097)
Supplement: S1 File — (ZIP) [file pone.0246097.s001.zip › Supplement 1/Supplement for Transcription factor-miRNA coregulatory network/subnetwork1_Label.NA]

Label (class=java.lang.String)
MYC = MYC
YY1 = YY1
USF1 = USF1
SP1 = SP1
MAX = MAX
EGR1 = EGR1
ZEB1 = ZEB1
XBP1 = XBP1
VSX2 = VSX2
TFAP2A = TFAP2A
TCF3 = TCF3
SPI1 = SPI1
RFX1 = RFX1
POU2F1 = POU2F1
NFYA = NFYA
HNF4A = HNF4A
HLF = HLF
FOXA1 = FOXA1
E2F2 = E2F2
E2F1 = E2F1
CUX1 = CUX1
CTCF = CTCF
ATF2 = ATF2
ARNT = ARNT
hsa-let-7a = hsa-let-7a
hsa-let-7i = hsa-let-7i
hsa-miR-1 = hsa-miR-1
hsa-miR-122 = hsa-miR-122
hsa-miR-124 = hsa-miR-124
hsa-miR-132 = hsa-miR-132
hsa-miR-145 = hsa-miR-145
hsa-miR-199a-5p = hsa-miR-199a-5p
hsa-miR-200c = hsa-miR-200c
hsa-miR-21 = hsa-miR-21
hsa-miR-218 = hsa-miR-218
hsa-miR-22 = hsa-miR-22
hsa-miR-29a = hsa-miR-29a
hsa-miR-32 = hsa-miR-32
hsa-miR-335 = hsa-miR-335
hsa-miR-34a = hsa-miR-34a
hsa-miR-429 = hsa-miR-429
hsa-miR-518a-5p = hsa-miR-518a-5p
hsa-miR-532-3p = hsa-miR-532-3p
hsa-miR-9 = hsa-miR-9
hsa-miR-98 = hsa-miR-98
HNRNPA1 = HNRNPA1
NCDN = NCDN
EGLN2 = EGLN2
PLOD3 = PLOD3
POR = POR
LEPRE1 = LEPRE1
RNF123 = RNF123
P4HA1 = P4HA1
GEMIN5 = GEMIN5
P4HA2 = P4HA2
HNRNPH2 = HNRNPH2
CALU = CALU
PLOD1 = PLOD1
EGLN3 = EGLN3
PLOD2 = PLOD2
ANXA2 = ANXA2
LEPREL2 = LEPREL2
GLT25D1 = GLT25D1
CDCA3 = CDCA3
TGFBI = TGFBI
FAM107B = FAM107B
C17orf101 = C17orf101
