# Supplementary material for: Comprehensive analysis of PLOD family members in low-grade gliomas using bioinformatics methods
Source: PLoS One. 2021 Jan 27;16(1):e0246097. doi: 10.1371/journal.pone.0246097 (PMC7840023; doi:10.1371/journal.pone.0246097)
Supplement: S1 File — (ZIP) [file pone.0246097.s001.zip › Supplement 1/Supplement for Transcription factor-miRNA coregulatory network/subnetwork1_Types.NA]

Types (class=java.lang.String)
MYC = TF
YY1 = TF
USF1 = TF
SP1 = TF
MAX = TF
EGR1 = TF
ZEB1 = TF
XBP1 = TF
VSX2 = TF
TFAP2A = TF
TCF3 = TF
SPI1 = TF
RFX1 = TF
POU2F1 = TF
NFYA = TF
HNF4A = TF
HLF = TF
FOXA1 = Seed
E2F2 = TF
E2F1 = TF
CUX1 = TF
CTCF = TF
ATF2 = TF
ARNT = TF
hsa-let-7a = miRNA
hsa-let-7i = miRNA
hsa-miR-1 = miRNA
hsa-miR-122 = miRNA
hsa-miR-124 = miRNA
hsa-miR-132 = miRNA
hsa-miR-145 = miRNA
hsa-miR-199a-5p = miRNA
hsa-miR-200c = miRNA
hsa-miR-21 = miRNA
hsa-miR-218 = miRNA
hsa-miR-22 = miRNA
hsa-miR-29a = miRNA
hsa-miR-32 = miRNA
hsa-miR-335 = miRNA
hsa-miR-34a = miRNA
hsa-miR-429 = miRNA
hsa-miR-518a-5p = miRNA
hsa-miR-532-3p = miRNA
hsa-miR-9 = miRNA
hsa-miR-98 = miRNA
HNRNPA1 = Seed
NCDN = Seed
EGLN2 = Seed
PLOD3 = Seed
POR = Seed
LEPRE1 = Seed
RNF123 = Seed
P4HA1 = Seed
GEMIN5 = Seed
P4HA2 = Seed
HNRNPH2 = Seed
CALU = Seed
PLOD1 = Seed
EGLN3 = Seed
PLOD2 = Seed
ANXA2 = Seed
LEPREL2 = Seed
GLT25D1 = Seed
CDCA3 = Seed
TGFBI = Seed
FAM107B = Seed
C17orf101 = Seed
