# Supplementary material for: Comprehensive analysis of PLOD family members in low-grade gliomas using bioinformatics methods
Source: PLoS One. 2021 Jan 27;16(1):e0246097. doi: 10.1371/journal.pone.0246097 (PMC7840023; doi:10.1371/journal.pone.0246097)
Supplement: S1 File — (ZIP) [file pone.0246097.s001.zip › Supplement 1/Supplement for Transcription factor-miRNA coregulatory network/subnetwork1_abundance.NA]

abundance (class=java.lang.Double)
MYC = NA
YY1 = NA
USF1 = NA
SP1 = NA
MAX = NA
EGR1 = NA
ZEB1 = NA
XBP1 = NA
VSX2 = NA
TFAP2A = NA
TCF3 = NA
SPI1 = NA
RFX1 = NA
POU2F1 = NA
NFYA = NA
HNF4A = NA
HLF = NA
FOXA1 = 0
E2F2 = NA
E2F1 = NA
CUX1 = NA
CTCF = NA
ATF2 = NA
ARNT = NA
hsa-let-7a = NA
hsa-let-7i = NA
hsa-miR-1 = NA
hsa-miR-122 = NA
hsa-miR-124 = NA
hsa-miR-132 = NA
hsa-miR-145 = NA
hsa-miR-199a-5p = NA
hsa-miR-200c = NA
hsa-miR-21 = NA
hsa-miR-218 = NA
hsa-miR-22 = NA
hsa-miR-29a = NA
hsa-miR-32 = NA
hsa-miR-335 = NA
hsa-miR-34a = NA
hsa-miR-429 = NA
hsa-miR-518a-5p = NA
hsa-miR-532-3p = NA
hsa-miR-9 = NA
hsa-miR-98 = NA
HNRNPA1 = 0
NCDN = 0
EGLN2 = 0
PLOD3 = 0
POR = 0
LEPRE1 = 0
RNF123 = 0
P4HA1 = 0
GEMIN5 = 0
P4HA2 = 0
HNRNPH2 = 0
CALU = 0
PLOD1 = 0
EGLN3 = 0
PLOD2 = 0
ANXA2 = 0
LEPREL2 = 0
GLT25D1 = 0
CDCA3 = 0
TGFBI = 0
FAM107B = 0
C17orf101 = 0
